# Supplementary material for: Transcriptome-scale analysis uncovers conserved residues in the hydrophobic core of the bacterial RNA chaperone Hfq required for small regulatory RNA stability
Source: Nucleic Acids Res. 2025 Jan 27;53(3):gkaf019. doi: 10.1093/nar/gkaf019 (PMC11770335; doi:10.1093/nar/gkaf019)
Supplement: gkaf019_Supplemental_Files [file gkaf019_supplemental_files.zip]

Archive with 3 entries (3 files):
- Supplementary Data 1 - SDM Primers.xlsx
- Supplementary Data 2 - RNA-seq.xlsx
- Supplementary Figures.docx
