# Supplementary material for: Transcriptome-scale analysis uncovers conserved residues in the hydrophobic core of the bacterial RNA chaperone Hfq required for small regulatory RNA stability
Source: Nucleic Acids Res. 2025 Jan 27;53(3):gkaf019. doi: 10.1093/nar/gkaf019 (PMC11770335; doi:10.1093/nar/gkaf019)
Supplement: gkaf019_Supplemental_Files [file gkaf019_supplemental_files.zip › Supplementary Data 2 - RNA-seq.xlsx]

## Sheet: Legend
Supplementary Data 2: Differential expression analysis of Δhfq E. coli without and with complementation with plasmid-borne Q8A, V22A & G34A point mutants of hfq shown as a log2 change from Δhfq E. coli complemented with wild-type plasmid-borne hfq at N-24 - performed by DESeq2
Legend
Name: Gene name
Product: Description of gene product
Type: Gene type
Start: Genomic start position
End: Genomic end position
baseMean: Average, normalised count values
log2FoldChange: Log2 fold change in RNA levels
lfcSE: Standard error for Log2 fold-change
stat: Wald statistic
pvalue: pvalue for comparsion
padj: DESeq2 adjusted pvalue for comparison

## Sheet: Δhfq
Name	Product	Type	Start	End	baseMean	log2FoldChange	lfcSE	stat	pvalue	padj
thrL	thr operon leader peptide	CDS	190	255	3015.43	0.719822	0.171226	4.20393	2.62315e-05	0.000106121
thrA	fused aspartate kinase/homoserine dehydrogenase 1	CDS	337	2799	877.801	1.23433	0.11245	10.9767	4.94745e-28	1.16457e-26
thrB	homoserine kinase	CDS	2801	3733	382.564	0.941841	0.131919	7.13955	9.36366e-13	8.21219e-12
thrC	threonine synthase	CDS	3734	5020	331.865	1.35021	0.128844	10.4794	1.07439e-25	2.27021e-24
yaaX	DUF2502 domain-containing protein YaaX	CDS	5234	5530	41.6505	0.909944	0.272798	3.3356	0.00085116	0.00264308
yaaA	DNA binding and peroxide stress response protein YaaA	CDS	5683	6459	145.448	1.04025	0.155664	6.68268	2.34605e-11	1.84078e-10
yaaJ	putative transporter YaaJ	CDS	6529	7959	64.7908	-0.285073	0.181345	-1.57199	0.115952	0.198332
talB	transaldolase B	CDS	8238	9191	761.568	0.051764	0.118145	0.438139	0.661286	0.759103
mog	molybdopterin adenylyltransferase	CDS	9306	9893	71.1146	0.214246	0.209921	1.0206	0.307444	0.434709
satP	acetate/succinate:H(+) symporter	CDS	9928	10494	131.964	-1.74148	0.183272	-9.50214	2.05611e-21	3.33603e-20
yaaW	putative enzyme-specific chaperone YaaW	CDS	10643	11356	22.0733	-0.267638	0.278214	-0.961987	0.336056	0.467001
mbiA	uncharacterized protein MbiA	CDS	10830	11315	1.89509	-1.67037	0.627996	-2.65984	0.00781767	0.019482
yaaI	DUF2541 domain-containing protein YaaI	CDS	11382	11786	0.691828	0.161396	0.601551	0.2683	0.788468	0.855712
dnaK	chaperone protein DnaK	CDS	12163	14079	5313.85	2.74315	0.2137	12.8364	1.02476e-37	3.78495e-36
dnaJ	chaperone protein DnaJ	CDS	14168	15298	936.205	1.15718	0.176155	6.56908	5.0626e-11	3.83323e-10
insL1	IS186/IS421 family transposase	CDS	15445	16557	195.429	0.932769	0.135561	6.88082	5.95104e-12	4.92451e-11
mokC	regulatory protein MokC	CDS	16751	16960	25.5529	-0.297036	0.255625	-1.162	0.245235	0.36231
hokC	protein HokC	CDS	16751	16903	22.4644	-0.432255	0.267	-1.61893	0.105461	0.183357
sokC	small regulatory RNA antitoxin SokC	ncRNA	16952	17010	240.993	-0.457686	0.19115	-2.39438	0.0166485	0.0384514
nhaA	Na(+):H(+) antiporter NhaA	CDS	17489	18655	897.938	-1.3671	0.112154	-12.1895	3.53769e-34	1.10839e-32
nhaR	DNA-binding transcriptional activator NhaR	CDS	18715	19620	175.744	-0.589509	0.133372	-4.42003	9.86875e-06	4.27803e-05
insB1	IS1 family protein InsB	CDS	19811	20314	27.8303	0.542907	0.248702	2.18296	0.0290387	0.0618485
insA1	IS1 family protein InsA	CDS	20233	20508	21.016	0.362287	0.283701	1.27701	0.2016	0.310254
rpsT	30S ribosomal subunit protein S20	CDS	20815	21078	368.62	0.0530694	0.1223	0.433929	0.66434	0.761761
yaaY	DUF2575 domain-containing protein YaaY	CDS	21181	21399	45.483	-0.566022	0.244231	-2.31757	0.0204728	0.045938
ribF	bifunctional riboflavin kinase/FMN adenylyltransferase	CDS	21407	22348	573.037	0.0767014	0.0961894	0.7974	0.425219	0.555266
ileS	isoleucine--tRNA ligase	CDS	22391	25207	1235.4	1.09593	0.0831728	13.1765	1.19804e-39	4.99332e-38
lspA	lipoprotein signal peptidase	CDS	25207	25701	293.784	0.232799	0.115866	2.00921	0.0445144	0.0889309
fkpB	peptidyl-prolyl cis-trans isomerase FkpB	CDS	25826	26275	133.291	0.242274	0.155638	1.55665	0.119553	0.203419
ispH	4-hydroxy-3-methylbut-2-enyl diphosphate reductase	CDS	26277	27227	152.91	1.02067	0.151622	6.73168	1.67716e-11	1.33439e-10
rihC	ribonucleoside hydrolase RihC	CDS	27293	28207	18.8796	0.498758	0.329556	1.51342	0.130172	0.217564
dapB	4-hydroxy-tetrahydrodipicolinate reductase	CDS	28374	29195	452.085	-0.270252	0.128106	-2.10959	0.034894	0.0726172
carA	carbamoyl-phosphate synthetase small subunit	CDS	29651	30799	81.4955	-1.01626	0.195233	-5.20536	1.93618e-07	1.03483e-06
carB	carbamoyl-phosphate synthetase large subunit	CDS	30817	34038	110.115	-0.379778	0.153285	-2.47759	0.0132274	0.0313142
caiF	DNA-binding transcriptional activator CaiF	CDS	34300	34695	24.5232	-0.525974	0.289253	-1.81839	0.069005	0.128427
caiE	putative transferase CaiE	CDS	34781	35371	36.6991	0.177666	0.280837	0.632629	0.526976	0.646866
caiD	crotonobetainyl-CoA hydratase	CDS	35377	36162	3.54554	-1.27202	0.548534	-2.31895	0.0203976	0.0458291
caiC	carnitine--CoA ligase	CDS	36271	37824	29.4798	-0.0528642	0.253762	-0.208322	0.834978	0.88857
caiB	gamma-butyrobetainyl-CoA:carnitine CoA transferase	CDS	37898	39115	17.6593	-0.340759	0.334208	-1.0196	0.307916	0.435105
caiA	crotonobetainyl-CoA reductase	CDS	39244	40386	172.742	-1.18164	0.214027	-5.52099	3.37097e-08	1.98629e-07
caiT	L-carnitine:gamma-butyrobetaine antiporter	CDS	40417	41931	13.0269	-0.288675	0.387841	-0.744313	0.456687	0.583937
fixA	putative electron transfer flavoprotein FixA	CDS	42403	43173	4.16015	0.125995	0.560341	0.224854	0.822093	0.880011
fixB	putative electron transfer flavoprotein FixB	CDS	43188	44129	4.5373	-0.625448	0.541158	-1.15576	0.24778	0.365001
fixC	putative oxidoreductase FixC	CDS	44180	45466	6.32083	0.181095	0.469334	0.385855	0.699604	0.789444
fixX	putative ferredoxin FixX	CDS	45463	45750	2.25466	0.157597	0.621186	0.253703	0.799725	0.864007
yaaU	putative transporter YaaU	CDS	45807	47138	14.6315	0.195644	0.322967	0.605771	0.544667	0.664274
kefF	regulator of KefC-mediated potassium transport and quinone oxidoreductase	CDS	47246	47776	897.738	1.06015	0.160989	6.58527	4.5407e-11	3.46696e-10
kefC	K(+) : H(+) antiporter KefC	CDS	47769	49631	466.001	0.853523	0.172849	4.93797	7.89418e-07	3.93154e-06
folA	dihydrofolate reductase	CDS	49823	50302	113.83	0.65869	0.193654	3.40137	0.00067049	0.00211572
apaH	diadenosine tetraphosphatase	CDS	50380	51222	88.6996	0.157249	0.162668	0.966688	0.3337	0.464318
apaG	DUF525 domain-containing protein ApaG	CDS	51229	51606	161.277	0.00178463	0.140605	0.0126925	0.989873	0.99425
rsmA	16S rRNA m(6)2A1518%2Cm(6)2A1519 dimethyltransferase	CDS	51609	52430	254.698	-0.242374	0.124031	-1.95415	0.050684	0.0989079
pdxA	4-hydroxythreonine-4-phosphate dehydrogenase	CDS	52427	53416	177.606	0.316746	0.12119	2.61362	0.00895878	0.0220954
surA	chaperone SurA	CDS	53416	54702	719.956	1.63952	0.124861	13.1307	2.19511e-39	8.90392e-38
lptD	lipopolysaccharide assembly protein LptD	CDS	54755	57109	619.369	1.3489	0.0940515	14.3421	1.19337e-46	7.85725e-45
djlA	co-chaperone protein DjlA	CDS	57364	58179	198.346	-0.204797	0.15474	-1.32349	0.185672	0.290797
yabP	putative uncharacterized protein YabP	CDS	58474	59124	114.307	0.14509	0.153644	0.944329	0.345001	0.475484
yabQ	protein YabQ	CDS	59121	59279	14.9766	0.697532	0.354481	1.96775	0.0490966	0.0965148
rluA	23S rRNA pseudouridine(746) and tRNA pseudouridine(32) synthase	CDS	59687	60346	196.911	-0.280679	0.151498	-1.85269	0.0639264	0.120355
rapA	RNA polymerase-binding ATPase and RNAP recycling factor	CDS	60358	63264	400.035	0.37833	0.106572	3.55001	0.000385223	0.00128398
polB	DNA polymerase II	CDS	63429	65780	1458.77	-0.155886	0.0925019	-1.68522	0.0919471	0.16317
araD	L-ribulose-5-phosphate 4-epimerase AraD	CDS	65855	66550	4.31159	2.21995	0.568201	3.90697	9.34594e-05	0.000348307
araA	L-arabinose isomerase	CDS	66835	68337	0.374066	0.446101	0.506563	0.880643	0.378511	0.510866
araB	ribulokinase	CDS	68348	70048	0.393396	0.0770222	0.509585	0.151147	0.87986	0.921652
araC	DNA-binding transcriptional dual regulator AraC	CDS	70387	71265	26145.7	0.224282	0.146152	1.53459	0.124885	0.210889
yabI	DedA family protein YabI	CDS	71351	72115	1362.67	2.06777	0.108426	19.0709	4.40838e-81	1.00136e-78
thiQ	thiamine ABC transporter ATP binding subunit	CDS	72229	72927	26.5051	-0.340589	0.266762	-1.27675	0.201689	0.310286
thiP	thiamine ABC transporter membrane subunit	CDS	72911	74521	55.593	-0.581419	0.201665	-2.88309	0.00393797	0.0105796
thiB	thiamine ABC transporter periplasmic binding protein	CDS	74497	75480	123.245	-0.211102	0.169078	-1.24855	0.211829	0.321638
sroA	small RNA SroA	ncRNA	75516	75608	34.2548	-0.515703	0.25229	-2.04408	0.0409453	0.0830421
sgrR	DNA-binding transcriptional dual regulator SgrR	CDS	75644	77299	53.0309	0.326367	0.229464	1.4223	0.154938	0.251567
sgrS	small regulatory RNA SgrS	ncRNA	77367	77593	64.587	-4.19484	0.364124	-11.5204	1.04172e-30	2.9034e-29
sgrT	PtsG glucose transporter inhibitor	CDS	77388	77519	35.8136	-4.17692	0.431651	-9.67663	3.78999e-22	6.49733e-21
setA	sugar exporter SetA	CDS	77621	78799	205.83	-0.162128	0.145926	-1.11102	0.266558	0.387387
leuD	3-isopropylmalate dehydratase subunit LeuD	CDS	78848	79453	504.267	2.29224	0.156316	14.6641	1.09394e-48	8.42331e-47
leuC	3-isopropylmalate dehydratase subunit LeuC	CDS	79464	80864	319.132	2.34278	0.173857	13.4753	2.18643e-41	9.45996e-40
leuB	3-isopropylmalate dehydrogenase	CDS	80867	81958	303.777	2.23697	0.160783	13.913	5.28326e-44	2.69684e-42
leuA	2-isopropylmalate synthase	CDS	81958	83529	448.204	1.39674	0.0990112	14.1069	3.44614e-45	2.03322e-43
leuL	leu operon leader peptide	CDS	83622	83708	710.746	0.801247	0.177498	4.51413	6.35785e-06	2.84849e-05
leuO	DNA-binding transcriptional dual regulator LeuO	CDS	84368	85312	29.5483	-1.60684	0.302243	-5.31639	1.05844e-07	5.84976e-07
yabR	protein YabR	CDS	85467	85511	0.346536	-0.00614433	0.285309	-0.0215357	0.982818	0.988702
ilvI	acetolactate synthase/acetohydroxybutanoate synthase%2C catalytic subunit	CDS	85630	87354	382.077	0.626685	0.117287	5.34315	9.13426e-08	5.10418e-07
ilvH	acetolactate synthase/acetohydroxybutanoate synthase%2C regulatory subunit	CDS	87357	87848	123.839	-0.0360603	0.206191	-0.174888	0.861168	0.909199
cra	DNA-binding transcriptional dual regulator Cra	CDS	88028	89032	371.159	-0.00462486	0.131503	-0.0351692	0.971945	0.98521
mraZ	DNA-binding transcriptional repressor MraZ	CDS	89634	90092	2166.91	-0.0969628	0.115953	-0.836223	0.40303	0.533964
rsmH	16S rRNA m(4)C1402 methyltransferase	CDS	90094	91035	555.112	-0.738226	0.111243	-6.63616	3.2196e-11	2.48752e-10
ftsL	cell division protein FtsL	CDS	91032	91397	163.316	-0.343606	0.175199	-1.96124	0.0498515	0.0974926
ftsI	peptidoglycan DD-transpeptidase FtsI	CDS	91413	93179	560.288	1.04988	0.11257	9.32646	1.09462e-20	1.66317e-19
ftsO	small regulatory RNA FtsO	ncRNA	92485	92658	332.44	1.13208	0.163317	6.93178	4.15582e-12	3.49627e-11
murE	UDP-N-acetylmuramoyl-L-alanyl-D-glutamate--2%2C6-diaminopimelate ligase	CDS	93166	94653	308.792	1.3248	0.139734	9.48086	2.52196e-21	4.06286e-20
murF	D-alanyl-D-alanine-adding enzyme	CDS	94650	96008	193.375	1.46427	0.15845	9.24124	2.43651e-20	3.6292e-19
mraY	phospho-N-acetylmuramoyl-pentapeptide-transferase	CDS	96002	97084	180.871	1.14065	0.156771	7.27591	3.44101e-13	3.18381e-12
murD	UDP-N-acetylmuramoyl-L-alanine--D-glutamate ligase	CDS	97087	98403	224.494	1.04133	0.135746	7.67112	1.70501e-14	1.76043e-13
ftsW	peptidoglycan glycosyltransferase FtsW	CDS	98403	99647	199.691	0.375628	0.144747	2.59506	0.00945745	0.0232244
murG	N-acetylglucosaminyl transferase	CDS	99644	100711	203.475	0.608006	0.131194	4.63442	3.57946e-06	1.66956e-05
murC	UDP-N-acetylmuramate--L-alanine ligase	CDS	100765	102240	240.338	0.882693	0.155111	5.69071	1.2651e-08	7.80889e-08
ddlB	D-alanine--D-alanine ligase B	CDS	102233	103153	387.292	-0.360889	0.122816	-2.93845	0.00329857	0.00903789
ftsQ	cell division protein FtsQ	CDS	103155	103985	540.222	-0.654317	0.0876476	-7.46532	8.30992e-14	8.22483e-13
ftsA	cell division protein FtsA	CDS	103982	105244	864.181	0.0208063	0.0736669	0.282437	0.777608	0.84757
ftsZ	cell division protein FtsZ	CDS	105305	106456	861.816	0.716626	0.111597	6.42155	1.3489e-10	9.80492e-10
lpxC	UDP-3-O-acyl-N-acetylglucosamine deacetylase	CDS	106557	107474	4805.02	-0.838666	0.0839601	-9.98887	1.70521e-23	3.20114e-22
secM	SecA translation regulator	CDS	107705	108217	371.638	0.155147	0.102989	1.50644	0.131953	0.220067
secA	protein translocation ATPase	CDS	108279	110984	615.179	1.0223	0.10089	10.1329	3.94872e-24	7.60128e-23
mutT	8-oxo-dGTP diphosphatase	CDS	111044	111433	31.831	-0.877031	0.255468	-3.43304	0.000596848	0.00190279
yacG	DNA gyrase inhibitor YacG	CDS	111649	111846	108.426	-0.352564	0.174297	-2.02278	0.0430962	0.0865162
zapD	cell division factor ZapD	CDS	111856	112599	101.056	0.329496	0.214454	1.53644	0.12443	0.210534
coaE	dephospho-CoA kinase	CDS	112599	113219	123.845	-0.0253031	0.145466	-0.173946	0.861908	0.909347
yacM	protein YacM	CDS	113244	113288	0.82242	-0.473794	0.631543	-0.750216	0.453125	0.581181
guaC	GMP reductase	CDS	113444	114487	173.273	-0.297673	0.165596	-1.79758	0.0722428	0.133632
hofC	inner membrane protein HofC	CDS	114522	115724	27.7247	0.0122073	0.261025	0.0467667	0.962699	0.9792
hofB	T2SSE family protein	CDS	115714	117099	42.9286	-0.44308	0.220463	-2.00977	0.0444555	0.0888524
ppdD	prepilin-type N-terminal cleavage/methylation domain-containing protein PpdD	CDS	117109	117549	1.3588	-0.486643	0.649312	-0.749476	0.453571	0.581492
nadC	quinolinate phosphoribosyltransferase (decarboxylating)	CDS	117752	118645	151.674	-0.0283276	0.1801	-0.157288	0.875018	0.919335
ampD	1%2C6-anhydro-N-acetylmuramoyl-L-alanine amidase	CDS	118733	119284	86.4661	0.0298563	0.187073	0.159597	0.873198	0.918197
ampE	protein AmpE	CDS	119281	120135	71.2537	-0.125434	0.182641	-0.68678	0.492221	0.616023
aroP	aromatic amino acid:H(+) symporter AroP	CDS	120178	121551	816.542	0.846824	0.0858126	9.86829	5.71308e-23	1.02994e-21
pdhR	DNA-binding transcriptional dual regulator PdhR	CDS	122092	122856	598.184	0.79982	0.134258	5.95732	2.5641e-09	1.69806e-08
aceE	pyruvate dehydrogenase E1 component	CDS	123017	125680	2715.96	2.31422	0.112703	20.5338	1.07517e-93	3.48892e-91
aceF	pyruvate dehydrogenase%2C E2 subunit	CDS	125695	127587	1504.03	2.30566	0.128304	17.9704	3.32601e-72	5.59632e-70
lpd	lipoamide dehydrogenase	CDS	127912	129336	2226.52	1.30474	0.126698	10.298	7.1937e-25	1.45897e-23
yacH	DUF3300 domain-containing protein YacH	CDS	129407	131260	24.9898	0.260314	0.302894	0.859424	0.390107	0.521405
acnB	AcnB	CDS	131615	134212	5419.72	0.789985	0.109831	7.19272	6.35134e-13	5.71369e-12
yacL	PF06062 family protein YacL	CDS	134388	134750	355.705	0.205438	0.119785	1.71506	0.0863343	0.154965
speD	S-adenosylmethionine decarboxylase proenzyme	CDS	134788	135582	46.9434	-0.71235	0.247465	-2.87859	0.00399456	0.0107127
speE	spermidine synthase	CDS	135598	136464	167.023	-0.020664	0.142868	-0.144637	0.884997	0.925752
yacC	putative lipoprotein YacC	CDS	136570	136917	295.248	0.599117	0.158773	3.77343	0.000161021	0.000575784
cueO	multicopper oxidase CueO	CDS	137083	138633	182.186	0.643872	0.141778	4.54143	5.5875e-06	2.51825e-05
gcd	quinoprotein glucose dehydrogenase	CDS	138835	141225	2002.81	0.686696	0.075943	9.04226	1.53472e-19	2.15859e-18
hpt	hypoxanthine phosphoribosyltransferase	CDS	141431	141967	390.578	0.205325	0.133759	1.53503	0.124776	0.210806
can	carbonic anhydrase 2	CDS	142008	142670	376.312	0.454904	0.108937	4.17585	2.96879e-05	0.000119674
yadG	putative ABC transporter ATP-binding protein YadG	CDS	142779	143705	106.67	0.565031	0.208197	2.71393	0.00664896	0.0169033
yadH	putative ABC transporter membrane subunit YadH	CDS	143702	144472	161.018	-0.439715	0.176419	-2.49244	0.0126868	0.030176
yadI	putative PTS enzyme IIA component YadI	CDS	144577	145017	58.1855	-0.67374	0.204265	-3.29837	0.000972484	0.00297308
yadE	putative polysaccharide deacetylase lipoprotein YadE	CDS	145081	146310	169.944	-0.491392	0.179211	-2.74197	0.00610719	0.0157017
panD	aspartate 1-decarboxylase proenzyme	CDS	146314	146694	643.252	0.571612	0.109174	5.23577	1.64299e-07	8.8647e-07
rpnC	recombination-promoting nuclease RpnC	CDS	146968	147870	275.021	-1.19856	0.126908	-9.44433	3.57692e-21	5.70173e-20
panC	pantothenate synthetase	CDS	147944	148795	270.585	0.403054	0.110103	3.66072	0.000251512	0.000867593
panB	3-methyl-2-oxobutanoate hydroxymethyltransferase	CDS	148807	149601	353.488	0.455425	0.115121	3.95607	7.6193e-05	0.000287257
yadC	fimbrial tip-adhesin YadC	CDS	149715	150953	26.1505	-0.385831	0.279697	-1.37946	0.167753	0.268629
yadK	putative fimbrial protein YadK	CDS	151003	151599	6.72914	-0.972835	0.498225	-1.9526	0.0508669	0.0990839
yadL	putative fimbrial protein YadL	CDS	151626	152231	8.02567	-0.409369	0.441859	-0.92647	0.354202	0.485265
yadM	putative fimbrial protein YadM	CDS	152243	152812	6.12905	-0.208392	0.506962	-0.411061	0.681028	0.774252
htrE	putative fimbrial usher protein HtrE	CDS	152829	155426	87.7049	-0.619505	0.213178	-2.90605	0.00366021	0.0099096
yadV	putative fimbrial chaperone YadV	CDS	155461	156201	3.40215	-0.600228	0.561441	-1.06909	0.285031	0.408502
yadN	putative fimbrial protein YadN	CDS	156299	156883	2.95836	0.963997	0.640652	1.50471	0.132398	0.220728
folK	2-amino-4-hydroxy-6-hydroxymethyldihydropteridine diphosphokinase	CDS	157253	157732	18.3395	0.239608	0.329625	0.726909	0.467282	0.594531
pcnB	poly(A) polymerase I	CDS	157729	159126	333.515	-0.00507105	0.109652	-0.0462468	0.963114	0.9792
gluQ	glutamyl-Q tRNA(Asp) synthetase	CDS	159186	160112	87.6506	-1.06823	0.197324	-5.41357	6.17791e-08	3.53479e-07
dksA	RNA polymerase-binding transcription factor DksA	CDS	160149	160604	685.174	-0.369882	0.0893219	-4.141	3.45794e-05	0.00013744
sfsA	sugar fermentation stimulation protein A	CDS	160782	161486	432.34	-0.194151	0.111803	-1.73654	0.0824684	0.149086
thpR	RNA 2'%2C3'-cyclic phosphodiesterase	CDS	161501	162031	34.9921	-1.39868	0.267305	-5.23255	1.67189e-07	8.98863e-07
hrpB	RNA-dependent NTPase HrpB	CDS	162105	164534	303.19	-0.344354	0.104557	-3.29344	0.000989678	0.00302361
mrcB	peptidoglycan glycosyltransferase/peptidoglycan DD-transpeptidase MrcB	CDS	164730	167264	197.53	0.252162	0.151269	1.66698	0.0955192	0.168587
mrcB	PBP1Bgamma	CDS	164865	167264	164.992	0.324595	0.14434	2.24883	0.0245236	0.0535885
fhuA	ferrichrome outer membrane transporter/phage receptor	CDS	167484	169727	1438.63	0.0265182	0.112257	0.236228	0.813256	0.872895
fhuC	iron(III) hydroxamate ABC transporter ATP binding subunit	CDS	169778	170575	106.332	-0.581006	0.213404	-2.72256	0.00647778	0.0165236
fhuD	iron(III) hydroxamate ABC transporter periplasmic binding protein	CDS	170575	171465	55.7909	-0.375672	0.282885	-1.32801	0.184176	0.28892
fhuB	iron(III) hydroxamate ABC transporter membrane subunit	CDS	171462	173444	106.375	-0.277079	0.209079	-1.32524	0.185093	0.290058
hemL	glutamate-1-semialdehyde 2%2C1-aminomutase	CDS	173602	174882	446.895	-0.135985	0.111751	-1.21686	0.223659	0.335119
yadX	protein YadX	CDS	175048	175095	58.8654	-0.184568	0.229097	-0.80563	0.420456	0.551363
clcA	chloride:H(+) antiporter ClcA	CDS	175107	176528	376.64	-0.788555	0.12835	-6.1438	8.05695e-10	5.61392e-09
yadW	protein YadW	CDS	176552	176617	187.486	0.0601314	0.156637	0.38389	0.70106	0.789862
erpA	iron-sulfur cluster insertion protein ErpA	CDS	176610	176954	1591.05	0.384349	0.115386	3.331	0.000865359	0.0026835
yadS	PF03458 family protein YadS	CDS	177001	177624	24.3993	-0.249712	0.24879	-1.00371	0.315521	0.443369
btuF	vitamin B12 ABC transporter periplasmic binding protein	CDS	177662	178462	42.5902	-1.20542	0.245153	-4.91703	8.78672e-07	4.34364e-06
mtn	5'-methylthioadenosine/S-adenosylhomocysteine nucleosidase	CDS	178455	179153	443.951	-0.550821	0.0955141	-5.76691	8.07393e-09	5.11574e-08
dgt	dGTP triphosphohydrolase	CDS	179237	180754	108.778	0.703633	0.175935	3.99939	6.35058e-05	0.000242851
degP	periplasmic serine endoprotease DegP	CDS	180884	182308	977.115	1.94939	0.118938	16.3899	2.25886e-60	2.5655e-58
cdaR	DNA-binding transcriptional activator CdaR	CDS	182463	183620	69.3901	0.888663	0.194822	4.5614	5.08136e-06	2.31077e-05
yaeH	DUF3461 domain-containing protein YaeH	CDS	183709	184095	288.408	1.13991	0.12834	8.88195	6.56983e-19	8.88296e-18
yaeI	phosphodiesterase YaeI	CDS	184257	185069	56.1119	-0.951368	0.217936	-4.36535	1.26921e-05	5.40901e-05
dapD	tetrahydrodipicolinate succinylase	CDS	185123	185947	956.799	0.795373	0.0923742	8.61033	7.28474e-18	9.24429e-17
glnD	protein-PII uridylyltransferase/uridylyl-removing enzyme	CDS	185978	188650	281.688	0.370241	0.151687	2.44083	0.0146537	0.0342272
map	methionine aminopeptidase	CDS	188712	189506	270.158	0.691582	0.149949	4.61213	3.98568e-06	1.84014e-05
tff	putative small RNA T44	ncRNA	189712	189847	634.623	0.357041	0.122372	2.91766	0.00352669	0.00957094
rpsB	30S ribosomal subunit protein S2	CDS	189874	190599	871.347	-0.164477	0.0935875	-1.75746	0.078839	0.143842
tsf	protein chain elongation factor EF-Ts	CDS	190857	191708	501.995	0.279287	0.143039	1.95252	0.0508766	0.0990839
pyrH	UMP kinase	CDS	191855	192580	205.332	-0.366091	0.123239	-2.97057	0.00297245	0.00823908
frr	ribosome-recycling factor	CDS	192872	193429	831.986	0.380365	0.0946337	4.01934	5.83616e-05	0.000223933
dxr	1-deoxy-D-xylulose 5-phosphate reductoisomerase	CDS	193521	194717	196.659	-0.897524	0.139659	-6.42653	1.30549e-10	9.51984e-10
ispZ	small regulatory RNA IspZ	ncRNA	194784	194844	21.2001	-1.70804	0.337298	-5.06388	4.10803e-07	2.0993e-06
ispU	ditrans%2Cpolycis-undecaprenyl-diphosphate synthase [(2E%2C6E)-farnesyl-diphosphate specific]	CDS	194903	195664	116.319	-0.0556753	0.156726	-0.355241	0.722409	0.805771
cdsA	CDP-diglyceride synthetase	CDS	195677	196534	197.104	0.0600715	0.148017	0.405843	0.684858	0.777827
rseP	intramembrane zinc metalloprotease RseP	CDS	196546	197898	437.237	0.227534	0.0895135	2.54189	0.0110255	0.0265864
bamA	outer membrane protein assembly factor BamA	CDS	197928	200360	1054.9	0.750316	0.0836117	8.97382	2.86415e-19	3.93107e-18
skp	periplasmic chaperone Skp	CDS	200482	200967	1123.49	0.882222	0.0876902	10.0607	8.24324e-24	1.58013e-22
lpxD	UDP-3-O-(3-hydroxymyristoyl)glucosamine N-acyltransferase	CDS	200971	201996	934.17	-0.535119	0.104317	-5.12975	2.90121e-07	1.52549e-06
fabZ	3-hydroxy-acyl-[acyl-carrier-protein] dehydratase	CDS	202101	202556	349.008	0.148332	0.0973954	1.52299	0.127761	0.214652
lpxA	acyl-[acyl-carrier-protein]--UDP-N-acetylglucosamine O-acyltransferase	CDS	202560	203348	516.616	0.0423564	0.099329	0.426426	0.669798	0.765122
lpxB	lipid A disaccharide synthase	CDS	203348	204496	203.438	-0.0293887	0.140124	-0.209734	0.833875	0.888021
rnhB	RNase HII	CDS	204493	205089	53.3757	0.753994	0.225848	3.33851	0.000842288	0.00261731
dnaE	DNA polymerase III subunit alpha	CDS	205126	208608	526.353	-0.387289	0.0899317	-4.30648	1.65873e-05	6.94526e-05
accA	acetyl-CoA carboxyltransferase subunit alpha	CDS	208621	209580	279.629	-0.0487449	0.114027	-0.427486	0.669026	0.76501
ldcC	lysine decarboxylase 2	CDS	209679	211820	157.472	-0.845749	0.169546	-4.98831	6.09109e-07	3.05428e-06
yaeR	VOC domain-containing protein YaeR	CDS	211877	212266	151.302	-0.342573	0.162597	-2.10689	0.0351272	0.0730357
tilS	tRNA(Ile)-lysidine synthetase	CDS	212331	213629	113.291	-0.691878	0.153074	-4.5199	6.18677e-06	2.77732e-05
rof	modulator of Rho-dependent transcription termination	CDS	213678	213932	185.932	-1.20845	0.136435	-8.85727	8.1998e-19	1.09243e-17
yaeP	PF06786 family protein YaeP	CDS	213925	214125	424.213	-0.475547	0.107449	-4.4258	9.60857e-06	4.18521e-05
yaeQ	uncharacterized protein YaeQ	CDS	214291	214836	107.511	-0.0283795	0.187755	-0.151152	0.879856	0.921652
arfB	peptidyl-tRNA hydrolase%2C ribosome rescue factor	CDS	214833	215255	88.2825	-0.651746	0.183137	-3.55878	0.000372576	0.00124477
nlpE	sensor lipoprotein NlpE	CDS	215269	215979	296.9	-0.0394624	0.121405	-0.325046	0.745146	0.82185
yaeF	peptidase C92 family protein YaeF	CDS	216179	217003	112.261	-0.121027	0.165078	-0.733151	0.463466	0.590611
proS	proline--tRNA ligase	CDS	217057	218775	209.668	0.384834	0.146677	2.62368	0.0086986	0.0215121
trmO	tRNA m(6)t(6)A37 methyltransferase	CDS	218887	219594	143.803	0.17494	0.169419	1.03259	0.301797	0.427522
rcsF	sensor lipoprotein RcsF	CDS	219591	219995	164.217	0.165903	0.156268	1.06166	0.288392	0.41278
metQ	L-methionine/D-methionine ABC transporter membrane anchored binding protein	CDS	220113	220928	1032.49	3.04791	0.132107	23.0714	8.96142e-118	4.07117e-115
metI	L-methionine/D-methionine ABC transporter membrane subunit	CDS	220968	221621	394.917	1.97828	0.157061	12.5956	2.23199e-36	7.74039e-35
metN	L-methionine/D-methionine ABC transporter ATP binding subunit	CDS	221614	222645	964.381	0.856892	0.151096	5.67118	1.41814e-08	8.72985e-08
gmhB	D-glycero-beta-D-manno-heptose-1%2C7-bisphosphate 7-phosphatase	CDS	222833	223408	209.101	0.299385	0.144934	2.06567	0.0388601	0.0793801
rrsH	16S ribosomal RNA	rRNA	223771	225312	8214.86	1.62183	0.370986	4.37167	1.23301e-05	5.26957e-05
ileV	tRNA-Ile	tRNA	225381	225457	9331.09	0.0850946	0.249745	0.340725	0.73331	0.814331
alaV	tRNA-Ala	tRNA	225500	225575	133522	0.301394	0.341637	0.882207	0.377665	0.510205
rrlH	23S ribosomal RNA	rRNA	225759	228662	21601.8	1.34135	0.441562	3.03774	0.0023836	0.00674685
rrfH	5S ribosomal RNA	rRNA	228756	228875	158031	0.55924	0.256299	2.18198	0.0291106	0.0619436
aspU	tRNA-Asp	tRNA	228928	229004	133994	0.15931	0.332544	0.479065	0.631893	0.735508
dkgB	methylglyoxal reductase DkgB	CDS	229167	229970	21.3842	-0.418181	0.336783	-1.24169	0.21435	0.324664
yafC	DNA-binding transcriptional regulator YafC	CDS	229967	230881	83.0266	0.378325	0.161705	2.33961	0.0193041	0.0438054
yafD	endonuclease/exonuclease/phosphatase domain-containing protein YafD	CDS	231122	231922	776.331	-0.160226	0.114423	-1.4003	0.161424	0.260145
yafE	putative S-adenosylmethionine-dependent methyltransferase	CDS	231926	232549	164.526	-0.078598	0.15269	-0.514755	0.606724	0.715749
mltD	membrane-bound lytic murein transglycosylase D	CDS	232597	233955	634.873	0.508778	0.121846	4.17558	2.97229e-05	0.000119708
gloB	hydroxyacylglutathione hydrolase GloB	CDS	234027	234782	68.8007	0.399682	0.200692	1.99152	0.0464243	0.0921387
ykfO	protein YkfO	CDS	234288	234320	1.85815	-0.145788	0.650366	-0.224163	0.822631	0.880208
yafS	putative S-adenosyl-L-methionine-dependent methyltransferase	CDS	234816	235538	101.455	0.486623	0.177311	2.74446	0.00606113	0.015601
rnhA	ribonuclease HI	CDS	235535	236002	112.414	0.381819	0.189641	2.01338	0.0440743	0.0881681
dnaQ	DNA polymerase III subunit epsilon	CDS	236067	236798	187.628	-0.0399108	0.134117	-0.297582	0.766022	0.83917
aspV	tRNA-Asp	tRNA	236931	237007	128094	0.164938	0.333735	0.494217	0.621153	0.72748
yafT	lipoprotein YafT	CDS	237335	238120	5.9664	0.958945	0.478748	2.00303	0.0451742	0.0900906
ykfM	uncharacterized protein YkfM	CDS	238257	238736	5.21031	-1.87991	0.536844	-3.50178	0.000462157	0.00151049
yafV	2-oxoglutaramate amidase	CDS	239419	240189	260.52	-0.33337	0.117633	-2.83399	0.00459713	0.0122205
ivy	periplasmic chaperone%2C inhibitor of vertebrate C-type lysozyme	CDS	240343	240816	113.107	1.75367	0.18852	9.30229	1.37448e-20	2.06081e-19
fadE	acyl-CoA dehydrogenase	CDS	240859	243303	272.422	-0.283905	0.137298	-2.0678	0.0386587	0.0790043
gmhA	D-sedoheptulose 7-phosphate isomerase	CDS	243543	244121	409.921	-0.0566406	0.105697	-0.535879	0.592042	0.704023
yafJ	putative glutamine amidotransferase YafJ	CDS	244327	245094	152.457	0.462962	0.143231	3.23228	0.00122808	0.00368505
dpaA	peptidoglycan meso-diaminopimelic acid protein amidase A	CDS	245065	245805	650.804	-1.05734	0.117366	-9.00896	2.08017e-19	2.89883e-18
yafQ	ribosome-dependent mRNA interferase toxin YafQ	CDS	245961	246239	460.902	-2.54069	0.179018	-14.1924	1.02144e-45	6.44498e-44
dinJ	antitoxin/DNA-binding transcriptional repressor DinJ	CDS	246242	246502	1050.77	-1.04569	0.11371	-9.19616	3.70984e-20	5.48983e-19
yafL	NlpC/P60 family protein YafL	CDS	246712	247461	48.0496	-1.14835	0.259914	-4.41818	9.95338e-06	4.30649e-05
rayT	REP-associated tyrosine transposase	CDS	247637	248134	61.3606	-0.218229	0.228842	-0.953622	0.340275	0.470441
dinB	DNA polymerase IV	CDS	250898	251953	1550.47	0.19813	0.125864	1.57416	0.11545	0.19777
yafN	antitoxin YafN	CDS	252005	252298	336.896	0.830275	0.165553	5.01517	5.29864e-07	2.67463e-06
yafO	ribosome-dependent mRNA interferase toxin YafO	CDS	252301	252699	166.543	0.4987	0.163306	3.05378	0.00225979	0.00643247
yafP	putative N-acetyltransferase YafP	CDS	252709	253161	64.3705	0.467425	0.223853	2.08809	0.03679	0.0758749
pepD	peptidase D	CDS	254259	255716	408.216	0.231431	0.125327	1.84662	0.0648019	0.121651
gpt	xanthine-guanine phsophoribosyltransferase	CDS	255977	256435	34.8081	0.0469488	0.272888	0.172044	0.863403	0.91038
frsA	fermentation-respiration switch protein	CDS	256527	257771	235.593	-0.285557	0.147187	-1.9401	0.0523676	0.101409
crl	RNA polymerase holoenzyme assembly factor Crl	pseudogene	257829	257899	416.94	0.402841	0.109018	3.69518	0.000219735	0.000768482
crl	RNA polymerase holoenzyme assembly factor Crl	pseudogene	258676	259006	808.612	0.122446	0.118419	1.03401	0.30113	0.426976
insB9	IS1 family transposase B	CDS	257923	258426	25.9612	0.563519	0.251883	2.23722	0.0252717	0.0548017
insA9	IS1 family repressor TnpA	CDS	258345	258620	19.4198	0.443466	0.282002	1.57256	0.11582	0.198255
phoE	outer membrane porin PhoE	CDS	259045	260100	11.5628	0.210364	0.395821	0.531461	0.595099	0.706253
proB	glutamate 5-kinase	CDS	260388	261491	738.82	0.384617	0.10758	3.57519	0.000349979	0.00118037
proA	glutamate-5-semialdehyde dehydrogenase	CDS	261503	262756	689.014	0.666615	0.0944817	7.05549	1.71989e-12	1.48263e-11
thrW	tRNA-Thr	tRNA	262871	262946	5347.38	0.202473	0.343682	0.589128	0.555776	0.673304
ykfI	toxin of the YkfI-YafW toxin-antitoxin system	CDS	263328	263669	6.50014	-1.51029	0.543724	-2.77767	0.00547494	0.0142373
yafW	antitoxin of the YkfI-YafW toxin-antitoxin pair	CDS	263690	264007	1.30659	0.037133	0.650439	0.0570892	0.954474	0.97492
ykfH	DUF987 domain-containing protein YkfH	CDS	264026	264247	0.382732	0	0.520525	0	1	1
ykfG	RadC-like JAB domain-containing protein YkfG	CDS	264256	264732	1.43109	0.188844	0.646406	0.292144	0.770176	0.842097
yafX	protein YafX	CDS	264748	265206	0.682362	-0.5125	0.623292	-0.822247	0.410936	0.541911
ykfF	protein YkfF	CDS	265304	265543	1.14658	-0.465797	0.644791	-0.722401	0.470048	0.596465
ykfB	protein YkfB	CDS	265620	266087	171.51	-0.950124	0.175063	-5.42732	5.72054e-08	3.28967e-07
yafY	inner membrane lipoprotein YafY	CDS	266110	266553	16.7388	0.567082	0.349414	1.62295	0.1046	0.181999
yafZ	DUF932 domain-containing protein YafZ	CDS	267184	268005	4.09277	0.789007	0.589707	1.33796	0.180908	0.284933
ykfA	putative GTP-binding protein YkfA	CDS	268097	268960	41.3952	-0.889281	0.234624	-3.79024	0.000150499	0.000541572
perR	putative transcriptional regulator PerR	CDS	269289	270182	9.59284	0.0591405	0.462275	0.127933	0.898202	0.93675
insN	IS911A regulator fragment	pseudogene	270278	270540	8.21264	-0.0929911	0.435004	-0.213771	0.830726	0.88647
insN	IS911A regulator fragment	pseudogene	271764	272190	40.9003	0.0865543	0.243469	0.355505	0.722211	0.805771
insI1	IS30 family transposase	CDS	270603	271754	139.178	0.593476	0.132718	4.47169	7.76031e-06	3.42818e-05
eyeA	small RNA EyeA	ncRNA	272580	272654	10.2444	-0.41838	0.43542	-0.960867	0.336619	0.46729
ykfC	PF00078 domain-containing protein YkfC	CDS	272847	273992	47.8078	0.324495	0.244292	1.32831	0.184076	0.288862
insH1	IS5 family transposase and trans-activator	CDS	274101	275081	536.297	1.50952	0.108174	13.9546	2.94957e-44	1.58928e-42
mmuP	S-methyl-L-methionine transporter	CDS	275325	276728	831.856	0.153051	0.156908	0.975419	0.329352	0.459112
mmuM	homocysteine S-methyltransferase	CDS	276715	277647	394.431	0.399889	0.117067	3.41591	0.000635704	0.00201395
afuC	ABC transporter ATP-binding protein AfuC	CDS	277756	278802	35.7784	0.800926	0.232134	3.45027	0.000560023	0.00179547
insB2	IS1 family protein InsB	CDS	279178	279681	63.096	0.702115	0.175389	4.00319	6.24936e-05	0.000239383
insA2	IS1 family protein InsA	CDS	279600	279875	51.6744	0.765967	0.202095	3.79014	0.000150562	0.000541572
yagB	orphan antitoxin YagB	CDS	280385	280735	64.6371	0.176221	0.182513	0.965528	0.334281	0.464841
yagA	integrase core domain-containing protein YagA	CDS	280829	281983	21.6914	-2.09891	0.341303	-6.1497	7.76295e-10	5.41737e-09
yagE	putative 2-dehydro-3-deoxygluconate aldolase	CDS	282278	283186	3.38877	-0.499698	0.546563	-0.914254	0.360583	0.492522
yagF	D-xylonate dehydratase	CDS	283201	285168	26.2106	0.0304849	0.331387	0.091992	0.926704	0.956388
yagG	putative D-xylonate transporter YagG	CDS	285395	286777	13.4945	-0.0332798	0.385948	-0.0862288	0.931285	0.958719
yagH	putative xylosidase/arabinosidase	CDS	286789	288399	10.7837	-0.512615	0.468039	-1.09524	0.273412	0.395324
xynR	DNA-binding transcriptional repressor XynR	CDS	288404	289162	167.287	0.636338	0.122178	5.2083	1.9058e-07	1.02099e-06
argF	ornithine carbamoyltransferase ArgF	CDS	289301	290305	405.363	-0.175805	0.151948	-1.15701	0.24727	0.364486
argL	putative translational regulatory protein ArgL	CDS	290275	290370	18.2413	0.109959	0.333235	0.329974	0.74142	0.818933
ykgS	protein YkgS	CDS	290510	290638	92.3135	-0.341219	0.171089	-1.99439	0.046109	0.0916331
insB3	IS1 family protein InsB	CDS	290649	291152	57.2222	0.676431	0.181697	3.72285	0.000196989	0.000695353
insA3	IS1 family protein InsA	CDS	291071	291346	50.0364	0.734747	0.200464	3.66524	0.000247108	0.000853047
yagJ	protein YagJ	CDS	291500	292231	210.705	0.564936	0.127954	4.41517	1.00933e-05	4.35873e-05
yagK	uncharacterized protein YagK	CDS	292322	292948	54.6218	-1.88859	0.222811	-8.4762	2.32667e-17	2.86451e-16
yagL	resolvase-like catalytic domain-containing protein YagL	CDS	293220	293918	8.57728	0.219244	0.42787	0.512409	0.608365	0.717009
yagM	protein YagM	CDS	293945	294799	2.39331	-0.439647	0.632494	-0.695101	0.486992	0.612007
ykgV	protein YkgV	CDS	294918	295142	2.05049	1.06022	0.64829	1.6354	0.101965	0.178027
yagN	protein YagN	CDS	295139	295579	89.0272	0.44385	0.240695	1.84403	0.0651781	0.122256
intF	putative phage integrase	CDS	295696	297096	161.869	0.11879	0.13628	0.871656	0.383396	0.515593
yagP	putative LysR family substrate binding domain-containing protein YagP	CDS	297381	297791	9.32613	-0.999022	0.455028	-2.19552	0.0281263	0.0601874
paoD	molybdenum cofactor insertion chaperone PaoD	CDS	297770	298726	30.5125	-0.915381	0.280137	-3.26761	0.00108458	0.00328923
paoC	aldehyde dehydrogenase: molybdenum cofactor-binding subunit	CDS	298736	300934	52.6023	-0.701979	0.242947	-2.88944	0.00385933	0.0104115
paoB	aldehyde dehydrogenase%2C FAD-binding subunit	CDS	300931	301887	24.0638	-1.0499	0.3381	-3.10529	0.0019009	0.00549352
paoA	aldehyde dehydrogenase%2C Fe-S subunit	CDS	301884	302573	19.9347	-0.1156	0.368076	-0.314065	0.753472	0.82922
yagU	DUF1440 domain-containing inner membrane protein YagU	CDS	302991	303605	136.087	-1.53275	0.159961	-9.58204	9.51424e-22	1.58909e-20
ykgJ	putative metal-chelating domain-containing protein YkgJ	CDS	303853	304182	19.4139	-2.52461	0.342663	-7.36761	1.73716e-13	1.65797e-12
ecpE	putative fimbrial chaperone EcpE	CDS	304495	305205	53.2761	-0.469187	0.219205	-2.14041	0.032322	0.0679495
ecpD	fimbrial adhesin EcpD	CDS	305174	306817	38.204	-0.19847	0.257038	-0.772143	0.44003	0.56856
ecpC	putative fimbrial usher protein EcpC	CDS	306807	309332	857.67	0.178622	0.229339	0.778857	0.436064	0.564684
ecpB	putative fimbrial chaperone EcpB	CDS	309358	310026	4.00145	-0.419047	0.565779	-0.740655	0.458903	0.585946
ecpA	common pilus major subunit	CDS	310084	310671	7.07024	0.368434	0.496694	0.741772	0.458226	0.585459
matA	DNA-binding transcriptional dual regulator MatA	CDS	310746	311336	9.07634	0.894233	0.425664	2.1008	0.0356589	0.0739382
ykgL	uncharacterized protein YkgL	CDS	312112	312339	43.3821	0.113094	0.227721	0.496634	0.619447	0.726232
ykgO	50S ribosomal subunit protein L36B	CDS	312374	312514	12.942	-0.825521	0.373926	-2.20771	0.0272643	0.0585634
ykgM	50S ribosomal subunit protein L31B	CDS	312514	312777	22.7694	-1.15398	0.334889	-3.44586	0.000569237	0.00182244
ykgR	putative membrane protein YkgR	CDS	313141	313242	0.132093	0.026828	0.307246	0.0873175	0.930419	0.958148
insE1	IS3 element protein InsE	CDS	315291	315590	9.99105	0.279937	0.406054	0.689408	0.490567	0.614968
insF1	IS3 element protein InsF	CDS	315587	316453	46.1218	-0.10394	0.203783	-0.510053	0.610014	0.718324
rclC	DUF417 domain-containing inner membrane protein RclC	CDS	317726	318319	6.77314	-0.366335	0.478467	-0.765644	0.443888	0.57208
rclB	DUF1471 domain-containing protein RclB	CDS	318331	318567	3.00473	0.795518	0.592508	1.34263	0.179393	0.282979
rclA	cupric reductase RclA	CDS	318676	320001	39.9919	0.284298	0.274202	1.03682	0.29982	0.42565
rclR	DNA-binding transcriptional activator RclR	CDS	320227	321081	19.2451	0.131102	0.288164	0.454957	0.64914	0.750538
ykgE	putative lactate utilization oxidoreductase YkgE	CDS	321608	322327	10.317	-0.0133214	0.400655	-0.0332491	0.973476	0.985625
ykgF	putative amino acid dehydrogenase with NAD(P)-binding domain and ferridoxin-like domain	CDS	322338	323765	40.3043	-0.294634	0.229627	-1.2831	0.199457	0.30836
ykgG	DUF162 domain-containing lactate utilization protein YkgG	CDS	323758	324453	43.4141	0.194706	0.213317	0.912754	0.361372	0.493451
ykgH	uncharacterized protein YkgH	CDS	324696	325364	16.3077	-2.68479	0.408019	-6.58006	4.70244e-11	3.56647e-10
betA	choline dehydrogenase	CDS	325577	327247	82.4694	0.0160006	0.219888	0.0727672	0.941991	0.96602
betB	betaine aldehyde dehydrogenase	CDS	327261	328733	110.661	0.0814994	0.164055	0.496782	0.619343	0.726232
betI	DNA-binding transcriptional repressor BetI	CDS	328747	329334	231.017	0.0879244	0.151858	0.578992	0.562594	0.679029
betT	choline:H(+) symporter	CDS	329463	331496	409.503	0.0623375	0.115674	0.538908	0.58995	0.70216
yahV	protein YahV	CDS	331802	331876	0.733617	-0.469291	0.636479	-0.737324	0.460925	0.588197
pdeL	DNA-binding transcriptional regulator/c-di-GMP phosphodiesterase PdeL	CDS	332371	333459	53.4975	-0.380943	0.241915	-1.5747	0.115326	0.197634
yahB	putative LysR-type DNA-binding transcriptional regulator YahB	CDS	333501	334433	90.4518	-0.201134	0.165493	-1.21536	0.224229	0.335863
yahC	uncharacterized protein YahC	CDS	334525	335022	8.42831	0.29909	0.424696	0.704245	0.48128	0.607349
yahD	ankyrin repeat-containing protein YahD	CDS	335280	335885	5.92516	-0.768477	0.525296	-1.46294	0.143483	0.236262
yahE	DUF2877 domain-containing protein YahE	CDS	335925	336788	4.57654	0.0494733	0.524497	0.0943253	0.924851	0.954908
yahF	putative acyl-CoA synthetase YahF	CDS	336778	338325	13.9483	-0.211106	0.334312	-0.631464	0.527737	0.647626
yahG	DUF1116 domain-containing protein YahG	CDS	338325	339743	11.0131	0.565362	0.406085	1.39222	0.163854	0.263557
yahH	putative uncharacterized protein YahH	CDS	339769	340089	3.63844	-0.503995	0.563497	-0.894405	0.371105	0.503964
yahI	carbamate kinase-like protein YahI	CDS	340165	341115	5.4401	0.233365	0.543423	0.429435	0.667606	0.763964
yahJ	amidohydrolase family protein YahJ	CDS	341125	342507	75.2839	0.491115	0.17996	2.72902	0.00635224	0.0162353
yahK	aldehyde reductase%2C NADPH-dependent	CDS	342884	343933	125.258	-0.495248	0.149387	-3.31521	0.000915753	0.00281861
yahL	uncharacterized protein YahL	CDS	344176	344991	7.05326	-1.38784	0.501843	-2.76549	0.00568369	0.0147212
yahM	uncharacterized protein YahM	CDS	345404	345649	6.65386	-2.27031	0.514367	-4.41378	1.01579e-05	4.38246e-05
yahN	putative amino acid exporter YahN	CDS	345666	346337	14.607	-0.899235	0.369119	-2.43616	0.0148439	0.0346536
yahO	DUF1471 domain-containing protein YahO	CDS	346484	346759	240.829	-0.721627	0.19325	-3.73416	0.000188346	0.000666399
prpR	DNA-binding transcriptional dual regulator PrpR	CDS	346857	348443	43.7499	-1.14335	0.227201	-5.03232	4.84575e-07	2.4652e-06
prpB	2-methylisocitrate lyase	CDS	348682	349572	60.4698	1.64276	0.236488	6.94651	3.74441e-12	3.16186e-11
prpC	2-methylcitrate synthase	CDS	350012	351181	16.1458	0.723996	0.368204	1.96629	0.0492652	0.0967615
prpD	2-methylcitrate dehydratase	CDS	351215	352666	9.26311	1.54562	0.446302	3.46317	0.000533857	0.00172008
prpE	propionyl-CoA synthetase	CDS	352706	354592	52.1873	-0.0457921	0.211836	-0.216168	0.828857	0.884958
codB	cytosine transporter	CDS	354922	356181	57.3751	-1.51026	0.244103	-6.18698	6.1326e-10	4.29945e-09
codA	cytosine/isoguanine deaminase	CDS	356171	357454	81.6153	-0.316237	0.205659	-1.53768	0.124127	0.210179
cynR	DNA-binding transcriptional dual regulator CynR	CDS	357791	358690	17.6707	-0.0472327	0.351871	-0.134233	0.893218	0.932634
cynT	carbonic anhydrase 1	CDS	358799	359458	2.98669	1.26855	0.618817	2.04996	0.0403686	0.0820232
cynS	cyanase	CDS	359489	359959	10.6417	-0.486935	0.427867	-1.13805	0.255098	0.373602
cynX	cyanate transporter	CDS	359992	361146	34.2592	-0.546077	0.272686	-2.00259	0.0452216	0.0901455
lacA	galactoside O-acetyltransferase	CDS	361249	361860	11.1213	-0.522337	0.381441	-1.36938	0.170881	0.27249
lacY	lactose permease	CDS	361926	363179	28.4381	-0.639731	0.315382	-2.02843	0.0425162	0.0856545
lacZ	beta-galactosidase	CDS	363231	366305	13.4128	-0.545777	0.398886	-1.36825	0.171233	0.272664
lacI	DNA-binding transcriptional repressor LacI	CDS	366428	367510	202.298	0.029462	0.124691	0.236281	0.813215	0.872895
mhpR	DNA-binding transcriptional activator MhpR	CDS	367587	368420	428.763	0.346585	0.108054	3.20752	0.00133886	0.00398849
mhpA	3-(3-hydroxyphenyl)propanoate hydroxylase	CDS	368611	370275	18.3325	-0.229961	0.334721	-0.687024	0.492068	0.616023
mhpB	3-carboxyethylcatechol 2%2C3-dioxygenase	CDS	370277	371221	10.5979	-0.698552	0.473568	-1.47508	0.14019	0.231589
mhpC	2-hydroxy-6-ketonona-2%2C4-dienedioate hydrolase	CDS	371239	372105	134.561	0.383254	0.174812	2.19237	0.0283525	0.0606143
mhpD	2-hydroxypentadienoate hydratase	CDS	372115	372924	120.681	0.277632	0.154024	1.80252	0.0714629	0.132405
mhpF	acetaldehyde dehydrogenase (acetylating) MhpF	CDS	372921	373871	106.296	0.787415	0.222761	3.53479	0.000408095	0.00135196
mhpE	4-hydroxy-2-oxovalerate aldolase	CDS	373868	374881	191.101	0.630545	0.14887	4.23554	2.28007e-05	9.35713e-05
mhpT	3-hydroxyphenylpropionate/3-hydroxycinnamate:H(+) symporter	CDS	375459	376670	150.865	-0.112798	0.139161	-0.810559	0.417619	0.54842
yaiL	DUF2058 domain-containing protein YaiL	CDS	376772	377311	192.636	0.24408	0.142102	1.71764	0.0858631	0.154302
frmB	S-formylglutathione hydrolase FrmB	CDS	377535	378368	120.037	0.305825	0.159377	1.91888	0.0549996	0.105829
frmA	S-(hydroxymethyl)glutathione dehydrogenase	CDS	378462	379571	265.234	1.36715	0.139971	9.76736	1.55449e-22	2.75862e-21
frmR	DNA-binding transcriptional repressor FrmR	CDS	379606	379881	100.57	1.15379	0.20223	5.70532	1.16124e-08	7.21682e-08
yaiO	outer membrane protein YaiO	CDS	380069	380842	83.0905	-0.703297	0.213107	-3.30021	0.00096613	0.00295763
yaiX	putative acyltransferase%2C N-terminal fragment	pseudogene	382591	382872	16.556	-0.579174	0.341237	-1.69728	0.0896442	0.159833
yaiX	putative acyltransferase%2C N-terminal fragment	pseudogene	380844	381260	9.11225	-1.06607	0.511094	-2.08586	0.036991	0.0761982
insC1	IS2 element protein InsA	CDS	381351	381716	28.6855	-0.137458	0.243099	-0.565441	0.571774	0.686461
insD1	IS2 element protein	CDS	381674	382579	69.218	-0.234015	0.167604	-1.39624	0.162644	0.261925
yaiP	putative glucosyltransferase	CDS	382739	383935	59.2948	-1.05315	0.199989	-5.26606	1.39382e-07	7.5743e-07
ykiC	protein YkiC	CDS	383960	384079	0.53318	-0.337055	0.5752	-0.585978	0.55789	0.675439
yaiS	putative deacetylase YaiS	CDS	384059	384616	5.45128	-0.0212805	0.534488	-0.0398147	0.968241	0.982666
tauA	taurine ABC transporter periplasmic binding protein	CDS	385232	386194	31.6052	1.95842	0.296277	6.61009	3.84075e-11	2.93746e-10
tauB	taurine ABC transporter ATP binding subunit	CDS	386207	386974	22.1681	0.996529	0.316233	3.15125	0.00162573	0.0047527
tauC	taurine ABC transporter membrane subunit	CDS	386971	387798	23.8343	0.910091	0.296172	3.07285	0.00212026	0.00605428
tauD	taurine dioxygenase	CDS	387795	388646	32.1797	0.500072	0.25772	1.94037	0.0523352	0.10139
hemB	porphobilinogen synthase	CDS	388753	389727	344.176	-0.0398151	0.118945	-0.334736	0.737824	0.816947
yaiT	putative autotransporter YaiT	pseudogene	390251	391708	42.7617	-0.415868	0.322209	-1.29068	0.196816	0.304749
yaiT	putative autotransporter YaiT	pseudogene	392970	394418	71.1335	-0.213156	0.213361	-0.999036	0.317777	0.445539
ytiB	protein YtiB	CDS	391592	391648	10.5695	-0.141975	0.422717	-0.335863	0.736975	0.816604
insF2	IS3 element protein InsF	CDS	391739	392605	76.2816	-0.00420386	0.172541	-0.0243644	0.980562	0.988291
insE2	IS3 element protein InsE	CDS	392602	392901	22.5541	0.297441	0.331759	0.896558	0.369955	0.502754
iprA	putative DNA-binding transcriptional regulator IprA	CDS	394506	395129	4.10871	-0.627487	0.568485	-1.10379	0.269685	0.390806
ampH	peptidoglycan DD-carboxypeptidase/peptidoglycan DD-endopeptidase	CDS	395130	396287	156.932	-1.065	0.140598	-7.5748	3.59685e-14	3.63931e-13
sbmA	peptide antibiotic/peptide nucleic acid transporter	CDS	396639	397859	332.859	0.775379	0.104553	7.41611	1.20606e-13	1.16826e-12
yaiW	surface-exposed outer membrane lipoprotein	CDS	397872	398966	219.327	1.22744	0.143502	8.55345	1.19461e-17	1.49096e-16
yaiY	DUF2755 domain-containing inner membrane protein YaiY	CDS	399025	399333	6.38715	-0.742042	0.520197	-1.42646	0.153734	0.250149
yaiZ	DUF2754 domain-containing protein YaiZ	CDS	399593	399805	283.289	0.553778	0.122127	4.53446	5.77515e-06	2.59767e-05
ddlA	D-alanine--D-alanine ligase A	CDS	399829	400923	179.547	-1.5416	0.169038	-9.11982	7.5246e-20	1.09215e-18
iraP	anti-adaptor protein IraP	CDS	401386	401646	83.724	-1.2955	0.207782	-6.23491	4.52047e-10	3.19385e-09
phoA	alkaline phosphatase	CDS	401747	403162	58.4787	-1.35117	0.250894	-5.38542	7.22765e-08	4.07385e-07
psiF	phosphate starvation-inducible protein PsiF	CDS	403281	403601	104.25	0.0200312	0.203608	0.0983815	0.921629	0.953245
dgcC	diguanylate cyclase DgcC	CDS	403703	404818	89.0319	-2.8302	0.22573	-12.538	4.62524e-36	1.59185e-34
proC	pyrroline-5-carboxylate reductase	CDS	404835	405644	128.484	-2.15213	0.182755	-11.776	5.18766e-32	1.52049e-30
yaiI	DUF188 domain-containing protein YaiI	CDS	405764	406222	135.514	0.441762	0.196888	2.24372	0.0248503	0.0541961
aroL	shikimate kinase 2	CDS	406405	406929	1640.88	0.0894983	0.093713	0.955025	0.339565	0.470032
yaiA	protein YaiA	CDS	406979	407170	361.131	-0.373029	0.159232	-2.34268	0.0191457	0.0435113
aroM	protein AroM	CDS	407428	408105	234.372	0.182998	0.167598	1.09189	0.274883	0.397064
ppnP	nucleoside phosphorylase PpnP	CDS	408177	408461	274.986	-0.223798	0.122281	-1.83019	0.0672218	0.125653
ykiD	protein YkiD	CDS	408947	409030	29.1053	-1.43471	0.285907	-5.0181	5.21844e-07	2.63708e-06
rdgC	nucleoid-associated protein RdgC	CDS	409108	410019	66.4546	-0.560659	0.22151	-2.53107	0.0113714	0.0273624
mak	fructokinase	CDS	410144	411052	175.776	0.148258	0.149989	0.988456	0.32293	0.451823
araJ	putative transport protein AraJ	CDS	411297	412481	4481.95	0.204673	0.0850947	2.40523	0.0161621	0.0375188
sbcC	ATP-dependent structure-specific DNA nuclease - SbcC subunit	CDS	412607	415753	109.942	-0.155957	0.183742	-0.848783	0.396002	0.527358
sbcD	ATP-dependent structure-specific DNA nuclease - SbcD subunit	CDS	415750	416952	31.1727	0.0299241	0.286065	0.104606	0.916688	0.949285
phoB	DNA-binding transcriptional dual regulator PhoB	CDS	417142	417831	48.4926	0.00164955	0.22364	0.00737592	0.994115	0.996308
phoR	sensor histidine kinase PhoR	CDS	417889	419184	68.046	0.386109	0.216476	1.78361	0.0744867	0.137197
brnQ	branched chain amino acid transporter BrnQ	CDS	419591	420910	257.607	-1.96185	0.158408	-12.3848	3.16054e-35	1.04805e-33
proY	putative transporter ProY	CDS	420986	422359	169.035	-0.285436	0.147634	-1.9334	0.0531869	0.10282
malZ	maltodextrin glucosidase	CDS	422518	424332	135.966	-0.00961479	0.174465	-0.0551102	0.956051	0.975812
acpH	acyl carrier protein phosphodiesterase	CDS	424337	424918	149.42	-1.03809	0.172493	-6.01812	1.76453e-09	1.1929e-08
queA	tRNA preQ1(34) S-adenosylmethionine ribosyltransferase-isomerase	CDS	425011	426081	93.8479	-0.242408	0.16408	-1.47738	0.139574	0.230829
tgt	tRNA-guanine transglycosylase	CDS	426137	427264	340.662	0.0113919	0.119031	0.0957055	0.923754	0.954427
yajC	Sec translocon accessory complex subunit YajC	CDS	427287	427619	309.56	0.265933	0.103345	2.57326	0.0100745	0.0245802
secD	Sec translocon accessory complex subunit SecD	CDS	427647	429494	465.326	0.572991	0.129603	4.42111	9.8194e-06	4.2607e-05
secF	Sec translocon accessory complex subunit SecF	CDS	429505	430476	370.945	0.494995	0.0983698	5.03198	4.85448e-07	2.46688e-06
yajD	HNH nuclease family protein YajD	CDS	430605	430952	131.288	0.259228	0.158562	1.63486	0.102077	0.178155
tsx	nucleoside-specific channel-forming protein Tsx	CDS	431129	432013	69.009	0.300235	0.204369	1.46908	0.141811	0.233846
yajI	putative lipoprotein YajI	CDS	432312	432851	41.038	-0.418678	0.254649	-1.64414	0.100147	0.175326
nrdR	NrdR transcriptional repressor	CDS	433002	433451	264.976	-0.0906875	0.164383	-0.551685	0.581165	0.694076
ribD	fused diaminohydroxyphosphoribosylaminopyrimidine deaminase/5-amino-6-(5-phosphoribosylamino)uracil reductase	CDS	433455	434558	300.983	0.122757	0.114372	1.07331	0.28313	0.406659
ribE	6%2C7-dimethyl-8-ribityllumazine synthase	CDS	434647	435117	123.694	0.467865	0.171561	2.7271	0.00638931	0.0163163
nusB	transcription antitermination protein NusB	CDS	435137	435556	88.6408	-0.298574	0.154715	-1.92984	0.0536271	0.103495
thiL	thiamine monophosphate kinase	CDS	435634	436611	154.294	0.0448572	0.122486	0.366222	0.7142	0.799953
pgpA	phosphatidylglycerophosphatase A	CDS	436589	437107	303.531	-0.0785799	0.105087	-0.747758	0.454606	0.582503
yajO	1-deoxyxylulose-5-phosphate synthase YajO	CDS	437161	438135	289.851	-0.211956	0.148167	-1.43052	0.152567	0.248874
dxs	1-deoxy-D-xylulose-5-phosphate synthase	CDS	438315	440177	206.295	0.61468	0.154022	3.99085	6.58355e-05	0.000250705
ispA	geranyl diphosphate/farnesyl diphosphate synthase	CDS	440202	441101	149.413	0.0981716	0.142309	0.689847	0.490291	0.614851
xseB	exodeoxyribonuclease VII subunit XseB	CDS	441101	441343	241.134	-0.5185	0.16403	-3.16101	0.00157222	0.00461408
thiI	tRNA uridine 4-sulfurtransferase	CDS	441549	442997	173.114	-0.404015	0.13297	-3.03839	0.00237845	0.00674215
yajL	protein/nucleic acid deglycase 3	CDS	443051	443641	154.231	0.449484	0.171055	2.62771	0.00859608	0.0212933
panE	2-dehydropantoate 2-reductase	CDS	443604	444515	222.67	0.549207	0.127116	4.3205	1.55674e-05	6.5363e-05
yajQ	nucleotide binding protein YajQ	CDS	444683	445174	319.499	0.349607	0.115993	3.01402	0.00257811	0.00722986
yajR	putative transport protein YajR	CDS	445302	446666	100.305	-0.901484	0.201138	-4.48192	7.39733e-06	3.27864e-05
cyoE	heme O synthase	CDS	446815	447705	962.018	-1.12402	0.105907	-10.6133	2.58476e-26	5.61845e-25
cyoD	cytochrome bo3 subunit 4	CDS	447717	448046	149.019	0.194135	0.188612	1.02928	0.303347	0.429584
cyoC	cytochrome bo3 subunit 3	CDS	448046	448660	210.623	0.490025	0.221901	2.2083	0.0272232	0.0585028
cyoB	cytochrome bo3 subunit 1	CDS	448650	450641	363.347	0.614504	0.129273	4.75354	1.99882e-06	9.56864e-06
cyoA	cytochrome bo3 subunit 2	CDS	450663	451610	331.39	0.338682	0.123553	2.74119	0.0061218	0.0157304
ampG	muropeptide:H(+) symporter	CDS	452070	453545	41.1501	-0.961229	0.247557	-3.88285	0.000103238	0.000383177
yajG	putative lipoprotein YajG	CDS	453589	454167	66.9207	0.561164	0.208847	2.68696	0.00721062	0.0181383
bolA	DNA-binding transcriptional dual regulator BolA	CDS	454472	454789	1384.15	-0.565354	0.103293	-5.47331	4.41719e-08	2.5596e-07
tig	trigger factor	CDS	455133	456431	346.642	0.687699	0.111323	6.17748	6.5131e-10	4.55917e-09
clpP	ATP-dependent Clp protease proteolytic subunit	CDS	456677	457300	867.356	0.991483	0.11372	8.71863	2.81599e-18	3.63439e-17
clpX	ATP-dependent Clp protease ATP-binding subunit ClpX	CDS	457426	458700	1914.24	0.710764	0.0785187	9.05216	1.40167e-19	1.98374e-18
lon	Lon protease	CDS	458888	461242	1064.5	1.74409	0.11589	15.0496	3.47578e-51	2.97933e-49
hupB	DNA-binding protein HU-beta	CDS	461451	461723	1090.77	0.721861	0.10558	6.83707	8.08281e-12	6.64018e-11
ppiD	periplasmic folding chaperone	CDS	461915	463786	1135.35	0.76043	0.080554	9.44001	3.72754e-21	5.92105e-20
ybaV	helix-hairpin-helix 3 family protein	CDS	463937	464308	28.5264	-1.16897	0.302454	-3.86494	0.000111115	0.000410403
fadM	long-chain acyl-CoA thioesterase FadM	CDS	464402	464800	121.058	1.44568	0.164619	8.78198	1.60626e-18	2.10903e-17
queC	7-cyano-7-deazaguanine synthase	CDS	464852	465547	131.554	0.412877	0.14755	2.79823	0.00513837	0.0134468
ybaE	uncharacterized protein YbaE	CDS	465612	467312	46.0079	0.429167	0.23203	1.84962	0.0643686	0.120987
cof	HMP-PP phosphatase	CDS	467412	468230	50.7282	-0.369814	0.240758	-1.53604	0.124528	0.210622
decR	DNA-binding transcriptional activator DecR	CDS	468383	468841	97.6971	0.213196	0.16731	1.27425	0.202573	0.310887
mdlA	ABC transporter family protein MdlA	CDS	468871	470643	150.862	0.118242	0.188757	0.626425	0.531036	0.651322
mdlB	ABC transporter family protein MdlB	CDS	470636	472417	131.304	0.471846	0.159907	2.95075	0.00317001	0.00872809
glnK	nitrogen regulatory protein PII-2	CDS	472598	472936	12266.8	1.55023	0.137348	11.2869	1.5229e-29	3.84364e-28
amtB	ammonium transporter	CDS	472966	474252	18795.9	1.85317	0.0931275	19.8993	4.12739e-88	1.10299e-85
tesB	acyl-CoA thioesterase II	CDS	474301	475161	115.105	-0.345127	0.152	-2.27057	0.0231731	0.0509809
ybaY	PF09619 family lipoprotein YbaY	CDS	475379	475951	433.489	0.251596	0.142222	1.76904	0.0768876	0.140935
ybaZ	DNA base-flipping protein	CDS	475982	476371	187.684	0.187277	0.136323	1.37377	0.169513	0.27097
ffs	signal recognition particle 4.5S RNA	ncRNA	476448	476561	94653.8	-0.144791	0.322016	-0.44964	0.65297	0.753263
ybaA	DUF1428 domain-containing protein YbaA	CDS	476672	477025	93.1274	-1.51446	0.259099	-5.8451	5.06258e-09	3.24849e-08
pdeB	c-di-GMP phosphodiesterase PdeB	CDS	477067	478617	89.68	-0.7476	0.182537	-4.0956	4.21076e-05	0.000165007
ylaC	putative inner membrane protein	CDS	478781	479251	166.961	-0.454383	0.241497	-1.88152	0.0599008	0.1141
maa	maltose O-acetyltransferase	CDS	479367	479918	168.097	-0.485553	0.180622	-2.68824	0.00718308	0.0180791
hha	hemolysin expression-modulating protein Hha	CDS	480090	480308	325.514	0.270109	0.143901	1.87705	0.0605119	0.114927
tomB	Hha toxicity modulator TomB	CDS	480334	480708	1161.4	0.228264	0.115782	1.97149	0.0486679	0.0958795
acrB	multidrug efflux pump RND permease AcrB	CDS	481254	484403	665.186	0.064684	0.101218	0.639059	0.522785	0.643286
acrA	multidrug efflux pump membrane fusion lipoprotein AcrA	CDS	484426	485619	405.388	0.425448	0.114641	3.71113	0.000206339	0.000725539
acrR	DNA-binding transcriptional repressor AcrR	CDS	485761	486408	23.8039	-0.227591	0.341271	-0.666892	0.504841	0.627152
mscK	potassium dependent%2C small conductance mechanosensitive channel	CDS	486536	489898	321.129	-0.0832094	0.127458	-0.652836	0.513862	0.635084
ybaM	DUF2496 domain-containing protein YbaM	CDS	490110	490271	112.652	0.85292	0.153695	5.54944	2.86585e-08	1.69747e-07
priC	primosomal replication protein N''	CDS	490285	490812	128.997	0.0394753	0.171722	0.229879	0.818186	0.876655
ybaN	DUF454 domain-containing inner membrane protein YbaN	CDS	490882	491259	149.071	-0.662323	0.145272	-4.55918	5.13527e-06	2.33295e-05
apt	adenine phosphoribosyltransferase	CDS	491412	491963	67.6839	0.222966	0.201278	1.10776	0.267968	0.388938
dnaX	DNA polymerase III subunit tau	CDS	492092	494023	344.342	-0.402458	0.103856	-3.87515	0.000106559	0.000394537
dnaX	DNA polymerase III subunit gamma	CDS	492092	493375	152.577	-0.00119374	0.160212	-0.00745098	0.994055	0.996308
dnaX	DNA polymerase III subunit gamma	CDS	493375	493386	9.16911	-0.612526	0.435458	-1.40662	0.159539	0.257656
ybaB	putative nucleoid-associated protein YbaB	CDS	494076	494405	331.455	-0.201703	0.130599	-1.54445	0.12248	0.207699
recR	recombination mediator protein RecR	CDS	494405	495010	181.661	-0.694452	0.155304	-4.47157	7.7649e-06	3.42818e-05
htpG	chaperone protein HtpG	CDS	495120	496994	605.073	2.52667	0.19843	12.7333	3.86197e-37	1.40359e-35
adk	adenylate kinase	CDS	497175	497819	312.318	0.491387	0.138062	3.55918	0.000372018	0.00124454
hemH	ferrochelatase	CDS	498055	499017	812.741	2.03829	0.0913096	22.3228	2.21902e-110	9.16457e-108
aes	acetylesterase	CDS	499014	499973	29.8065	0.0741259	0.26111	0.283888	0.776496	0.846765
gsk	inosine/guanosine kinase	CDS	500125	501429	115.564	-0.305473	0.160263	-1.90607	0.0566412	0.108483
ybaL	putative transporter YbaL	CDS	501562	503238	590.514	-0.255308	0.0921095	-2.77179	0.00557494	0.0144808
fsr	fosmidomycin efflux pump	CDS	503476	504696	91.4779	0.817946	0.196807	4.15608	3.2375e-05	0.000129357
ushA	5'-nucleotidase/UDP-sugar hydrolase	CDS	504914	506566	195.442	0.456523	0.131275	3.4776	0.000505925	0.00164056
ybaK	Cys-tRNA(Pro)/Cys-tRNA(Cys) deacylase YbaK	CDS	506603	507082	39.8497	0.222987	0.239042	0.932835	0.350905	0.481475
chiX	small regulatory RNA ChiX	ncRNA	507204	507287	18070.2	-5.77619	0.235954	-24.4802	2.40336e-132	1.81974e-129
ybaP	TraB family protein YbaP	CDS	507286	508080	155.553	-0.202766	0.160221	-1.26554	0.205678	0.314188
ybaQ	DNA-binding transcriptional regulator YbaQ	CDS	508218	508559	529.492	-0.605096	0.108159	-5.59452	2.2123e-08	1.32943e-07
copA	Cu(+) exporting P-type ATPase	CDS	508875	511379	529.728	0.593668	0.111828	5.30877	1.1037e-07	6.07773e-07
copA	soluble Cu(+) chaperone	CDS	511176	511379	86.6397	0.566886	0.17571	3.22626	0.0012542	0.00375896
copA	soluble Cu(+) chaperone	CDS	511168	511176	0	NA	NA	NA	NA	NA
glsA	glutaminase 1	CDS	511641	512573	15.5293	-0.908713	0.332866	-2.72997	0.00633409	0.01623
ybaT	putative transporter YbaT	CDS	512576	513868	65.6974	-0.762356	0.182653	-4.17379	2.99568e-05	0.000120466
cueR	DNA-binding transcriptional dual regulator CueR	CDS	513993	514400	279.662	0.30584	0.138707	2.20493	0.0274592	0.0589264
ybbJ	NfeD-like family protein YbbJ	CDS	514401	514859	63.5564	-0.733942	0.222153	-3.30377	0.000953938	0.00292623
qmcA	PHB domain-containing protein QmcA	CDS	514856	515773	71.578	-0.22096	0.204403	-1.08101	0.279694	0.402614
fetA	putative iron ABC exporter ATP-binding subunit FetA	CDS	515919	516596	54.354	0.48325	0.2144	2.25397	0.0241983	0.053031
fetB	putative iron ABC exporter membrane subunit FetB	CDS	516583	517362	37.3759	-0.563418	0.261469	-2.15482	0.031176	0.0658143
cnoX	chaperedoxin	CDS	517425	518279	422.493	2.33807	0.190884	12.2486	1.70832e-34	5.4272e-33
ybbO	NADP(+)-dependent aldehyde reductase YbbO	CDS	518340	519149	85.9589	0.418502	0.197481	2.1192	0.0340735	0.0711153
tesA	multifunctional acyl-CoA thioesterase I and protease I and lysophospholipase L1	CDS	519139	519765	71.9549	0.348775	0.226236	1.54165	0.123159	0.208696
ybbA	putative ABC transporter ATP-binding protein YbbA	CDS	519733	520419	262.423	1.03046	0.141159	7.3	2.87774e-13	2.68452e-12
ybbP	putative ABC transporter membrane subunit YbbP	CDS	520416	522830	358.815	0.624776	0.117257	5.32824	9.91685e-08	5.50761e-07
rhsD	protein RhsD	CDS	523261	527541	266.05	-0.386116	0.139982	-2.75832	0.00580987	0.0150138
ybbC	PF15631 family protein YbbC	CDS	527581	527949	67.2203	-0.268722	0.194475	-1.38178	0.167038	0.267768
ylbG	putative DNA-binding transcriptional regulator YlbG	CDS	529645	530016	42.6336	0.0228283	0.259565	0.0879484	0.929918	0.958148
selU	tRNA 2-selenouridine synthase	CDS	530132	531226	61.866	-0.0375896	0.244225	-0.153914	0.877678	0.920549
allS	DNA-binding transcriptional activator AllS	CDS	531295	532221	12.6569	-0.146263	0.440663	-0.331915	0.739953	0.818568
allA	ureidoglycolate lyase	CDS	532451	532933	17.254	0.0256175	0.334042	0.0766895	0.938871	0.964125
allR	DNA-binding transcriptional repressor AllR	CDS	533011	533826	1335.52	-1.94829	0.13479	-14.4543	2.35617e-47	1.69906e-45
allZ	small RNA AllZ	ncRNA	533629	533863	846.133	-3.39693	0.225367	-15.0729	2.44148e-51	2.13301e-49
gcl	glyoxylate carboligase	CDS	533916	535697	77.723	0.0731485	0.19002	0.384951	0.700273	0.789504
hyi	hydroxypyruvate isomerase	CDS	535710	536486	16.1234	0.130422	0.359987	0.362297	0.71713	0.801851
glxR	tartronate semialdehyde reductase 2	CDS	536586	537464	11.4621	0.209542	0.43149	0.485625	0.627233	0.732336
ybbW	putative allantoin transporter	CDS	537633	539087	9.30562	-0.366312	0.39209	-0.934255	0.350172	0.480905
allB	allantoinase	CDS	539147	540508	89.0183	-0.267346	0.245236	-1.09016	0.275644	0.397676
ybbY	putative purine transporter	CDS	540565	541866	30.6413	-1.13699	0.280339	-4.05578	4.99669e-05	0.000193686
glxK	glycerate 2-kinase 2	CDS	541888	543033	64.6949	-0.568379	0.200749	-2.83129	0.00463611	0.0123025
allE	(S)-ureidoglycine aminohydrolase	CDS	543261	544046	69.758	-0.880001	0.212326	-4.14457	3.40458e-05	0.000135438
allC	allantoate amidohydrolase	CDS	544057	545292	60.5254	-0.256134	0.194067	-1.31982	0.186894	0.292376
allD	ureidoglycolate dehydrogenase	CDS	545314	546363	3.37472	-0.81642	0.569154	-1.43444	0.151446	0.247577
fdrA	putative oxamate carbamoyltransferase FdrA	CDS	546680	548347	5.58413	-1.21021	0.510077	-2.3726	0.0176634	0.0405892
ylbE	DUF1116 domain-containing protein YlbE	CDS	548357	549616	12.0792	-0.2104	0.384006	-0.547908	0.583755	0.696611
ylbF	DUF2877 domain-containing protein YlbF	CDS	549627	550442	15.8677	0.154148	0.334928	0.460242	0.645343	0.747524
ybcF	putative carbamate kinase	CDS	550439	551332	23.6516	-0.86475	0.305557	-2.83008	0.00465364	0.0123346
purK	5-(carboxyamino)imidazole ribonucleotide synthase	CDS	551527	552594	162.793	-2.25866	0.165688	-13.632	2.58282e-42	1.15037e-40
purE	N(5)-carboxyaminoimidazole ribonucleotide mutase	CDS	552591	553100	148.909	-2.13728	0.231913	-9.21589	3.08702e-20	4.58312e-19
lpxH	UDP-2%2C3-diacylglucosamine diphosphatase	CDS	553218	553940	175.485	-0.527435	0.153219	-3.44235	0.000576678	0.00184237
ppiB	peptidyl-prolyl cis-trans isomerase B	CDS	553943	554437	904.847	-0.0389007	0.0999905	-0.389044	0.697243	0.787758
cysS	cysteine--tRNA ligase	CDS	554611	555996	185.307	0.173499	0.136629	1.26986	0.204135	0.312461
ybcI	PF04307 family inner membrane protein YbcI	CDS	556032	556553	8.18072	-0.183898	0.487119	-0.377522	0.705786	0.793181
ybcJ	putative RNA-binding protein YbcJ	CDS	556661	556873	208.178	-2.56551	0.187707	-13.6676	1.5851e-42	7.20111e-41
folD	bifunctional methylenetetrahydrofolate dehydrogenase/methenyltetrahydrofolate cyclohydrolase	CDS	556875	557741	286.781	-0.784497	0.136841	-5.73292	9.87178e-09	6.16885e-08
sfmA	putative fimbrial protein SfmA	CDS	558212	558754	2.3326	0.203478	0.614255	0.33126	0.740448	0.818568
sfmC	putative fimbrial chaperone SfmC	CDS	558974	559666	1.05849	0.593719	0.647331	0.91718	0.359048	0.49146
sfmD	putative fimbrial usher protein SfmD	CDS	559697	562300	76.3479	-0.573478	0.179354	-3.19747	0.0013864	0.00411123
sfmH	putative fimbrial adhesin protein SfmH	CDS	562336	563319	7.15304	-0.0591339	0.444342	-0.133082	0.894129	0.93337
sfmF	putative fimbrial protein SfmF	CDS	563330	563845	12.4412	-0.781483	0.389182	-2.00801	0.0446418	0.0891461
fimZ	putative LuxR family transcriptional regulator FimZ	CDS	563848	564480	8.167	-0.208209	0.454325	-0.458283	0.646749	0.748772
argU	tRNA-Arg	tRNA	564723	564799	2320.97	-0.234307	0.327683	-0.715042	0.474583	0.600566
intD	putative integrase	CDS	564815	565978	368.673	0.0589099	0.12378	0.475923	0.634129	0.737347
renD	protein RenD	pseudogene	566684	566776	0.656332	-0.938388	0.611046	-1.53571	0.12461	0.210683
renD	protein RenD	pseudogene	568035	568247	30.328	-0.71488	0.265818	-2.68936	0.00715888	0.0180281
insE3	IS3 element protein InsE	CDS	566842	567141	9.88598	0.27981	0.406169	0.688902	0.490885	0.615028
insF3	IS3 element protein InsF	CDS	567138	568004	77.4125	-0.0356752	0.1707	-0.208994	0.834453	0.888219
emrE	multidrug/betaine/choline efflux transporter EmrE	CDS	568315	568647	155.724	-1.20461	0.201499	-5.97827	2.25526e-09	1.50893e-08
ylcJ	protein YlcJ	CDS	568695	568844	8.68104	-1.60808	0.463227	-3.47148	0.000517595	0.00167362
ybcK	putative recombinase YbcK	CDS	568902	570428	24.548	-1.24037	0.311985	-3.97572	7.01655e-05	0.000265635
ybcL	periplasmic protein YbcL	CDS	570893	571444	13.0671	-0.677191	0.350859	-1.9301	0.053595	0.103477
ybcM	putative DNA-binding transcriptional regulator	CDS	571454	572251	92.6522	-1.88075	0.237578	-7.91634	2.44607e-15	2.67771e-14
ylcH	uncharacterized protein YlcH	CDS	572368	572469	34.1141	-0.741784	0.357252	-2.07636	0.0378607	0.0776178
ybcN	DNA base-flipping protein	CDS	572466	572921	2.69859	-0.321867	0.583438	-0.551673	0.581172	0.694076
ninE	NinE family prophage protein	CDS	572921	573091	0.771123	0.143205	0.591915	0.241935	0.80883	0.870738
ybcO	putative nuclease YbcO	CDS	573084	573374	0.983526	0.177386	0.641935	0.276331	0.782294	0.851565
rusA	crossover junction endodeoxyribonuclease RusA	CDS	573371	573733	1.05867	0.558518	0.647507	0.862566	0.388376	0.519703
ylcG	uncharacterized protein YlcG	CDS	573730	573870	2.52127	-0.967	0.608067	-1.59029	0.11177	0.192484
quuD	prophage antitermination protein Q homolog QuuD	CDS	573956	574339	22.1653	-0.585222	0.311631	-1.87793	0.0603906	0.114841
nmpC	putative outer membrane porin NmpC	pseudogene	575786	576825	20.7486	-0.954568	0.346984	-2.75104	0.00594065	0.0153343
nmpC	putative outer membrane porin NmpC	pseudogene	574529	574586	2.91973	-1.2606	0.605437	-2.08213	0.0373309	0.0767395
insH2	IS5 family transposase and trans-activator	CDS	574737	575717	540.158	1.50991	0.107907	13.9927	1.72642e-44	9.44956e-43
essD	putative phage lysis protein	CDS	577398	577613	19.9347	-1.09878	0.330981	-3.31975	0.000900966	0.00277988
rrrD	lysozyme	CDS	577613	578110	35.6193	-0.579543	0.246497	-2.35111	0.0187173	0.04273
rzpD	putative prophage endopeptidase RzpD	CDS	578107	578568	20.516	-1.04372	0.319673	-3.26497	0.00109476	0.00331346
rzoD	putative prophage lysis lipoprotein RzoD	CDS	578327	578509	4.45103	-0.232361	0.518415	-0.448214	0.653999	0.753624
borD	prophage lipoprotein BorD	CDS	578600	578893	8.66198	-0.552268	0.402981	-1.37045	0.170545	0.272237
ybcV	DUF1398 domain-containing protein YbcV	CDS	579184	579594	2.957	-1.31874	0.573933	-2.29773	0.0215769	0.0480274
ybcW	uncharacterized protein YbcW	CDS	579880	580086	10.1372	-0.497659	0.432293	-1.15121	0.249646	0.367155
ylcI	DUF3950 domain-containing protein YlcI	CDS	580251	580445	1.53909	-0.293905	0.649099	-0.452789	0.650701	0.75145
nohD	putative DNA-packaging protein NohD	CDS	580834	581379	14.3051	-0.007538	0.336758	-0.022384	0.982142	0.988463
tfaD	putative tail fiber assembly protein TfaD	CDS	581534	582097	10.158	0.773181	0.389647	1.98431	0.0472213	0.0935571
tfaX	protein TfaX	CDS	582875	583060	6.28665	0.301775	0.536538	0.562447	0.573811	0.687826
appY	DNA-binding transcriptional activator AppY	CDS	583681	584430	22.061	-0.825742	0.386729	-2.13519	0.0327451	0.0687753
ompT	omptin family outer membrane protease OmpT	CDS	584680	585633	822.279	0.106323	0.130586	0.8142	0.415531	0.546384
envY	DNA-binding transcriptional activator EnvY	CDS	586147	586908	14.4942	0.480689	0.37939	1.267	0.205154	0.313703
ybcH	putative exopolysaccharide secretion system auxiliary component	CDS	587091	587981	39.7393	-0.27805	0.27815	-0.99964	0.317485	0.445539
nfrA	exopolysaccharide secretion system outer membrane protein NfrA	CDS	587982	590954	115.176	0.00865922	0.168485	0.0513945	0.959011	0.977249
nfrB	cyclic di-3'%2C5'-guanylate-activated glycosyltransferase	CDS	590941	593178	117.541	-0.632778	0.184973	-3.42093	0.000624078	0.00198126
cusS	sensor histidine kinase CusS	CDS	593328	594770	42.4571	-0.0535072	0.276241	-0.193698	0.846412	0.897794
cusR	DNA-binding transcriptional activator CusR	CDS	594760	595443	106.994	0.452669	0.234807	1.92783	0.0538761	0.103888
cusC	copper/silver export system outer membrane channel	CDS	595600	596973	112.807	0.0199583	0.471722	0.0423095	0.966252	0.981812
cusF	copper/silver export system periplasmic binding protein	CDS	597131	597463	8.36478	-0.126395	0.584	-0.21643	0.828652	0.884948
cusB	copper/silver export system membrane fusion protein	CDS	597479	598702	23.2073	-0.530391	0.3488	-1.52062	0.128356	0.215492
cusA	copper/silver export system RND permease	CDS	598714	601857	84.9442	-0.293172	0.172293	-1.70159	0.0888321	0.158696
pheP	phenylalanine:H(+) symporter PheP	CDS	601959	603335	97.7798	-0.897302	0.158614	-5.65714	1.53916e-08	9.43645e-08
ybdG	miniconductance mechanosensitive channel YbdG	CDS	603416	604663	148.69	-0.183324	0.165221	-1.10957	0.267185	0.388051
nfsB	NAD(P)H-dependent nitroreductase NfsB	CDS	604771	605424	137.452	-0.697143	0.157773	-4.41865	9.93183e-06	4.30127e-05
ybdF	PF04237 family protein YbdF	CDS	605518	605886	35.2273	-0.802553	0.265903	-3.01822	0.00254268	0.00713489
ybdJ	DUF1158 domain-containing protein YbdJ	CDS	605951	606199	200.092	-0.582166	0.150894	-3.8581	0.00011427	0.00042137
ybdK	putative glutamate--cysteine ligase 2	CDS	606265	607383	115.71	-0.00968624	0.189997	-0.0509811	0.959341	0.977249
sokE	small RNA SokE	ncRNA	607733	607792	1376.65	-1.47167	0.169149	-8.70041	3.3069e-18	4.25588e-17
hokE	protein HokE	CDS	607836	607988	16.1041	0.544377	0.356649	1.52637	0.126919	0.213632
insL2	IS186/IS421 family transposase	CDS	608065	609177	181.059	0.924754	0.134487	6.87616	6.14866e-12	5.0788e-11
entD	phosphopantetheinyl transferase EntD	CDS	609459	610079	28.1487	-0.70382	0.258557	-2.72211	0.00648675	0.0165372
fepA	ferric enterobactin outer membrane transporter	CDS	610254	612494	350.137	0.201925	0.12078	1.67184	0.0945567	0.167083
fes	ferric enterobactin esterase	CDS	612737	613939	170.74	-0.848204	0.172389	-4.92028	8.64198e-07	4.27674e-06
ybdZ	enterobactin biosynthesis protein YbdZ	CDS	613942	614160	29.5812	-1.01062	0.324926	-3.11032	0.00186886	0.00541124
entF	apo-serine activating enzyme	CDS	614157	618038	318.052	-1.60346	0.206205	-7.77604	7.48309e-15	7.9802e-14
fepE	polysaccharide co-polymerase family protein FepE	CDS	618254	619387	3.00693	-1.12945	0.575455	-1.9627	0.0496809	0.0972427
fepC	ferric enterobactin ABC transporter ATP binding subunit	CDS	619384	620199	41.5298	1.5595	0.263104	5.92734	3.07889e-09	2.0213e-08
fepG	ferric enterobactin ABC transporter membrane subunit FepG	CDS	620196	621188	59.7516	1.66178	0.222614	7.46484	8.3398e-14	8.23646e-13
fepD	ferric enterobactin ABC transporter membrane subunit FebD	CDS	621185	622189	362.713	-0.115236	0.104744	-1.10017	0.271258	0.392835
entS	enterobactin exporter EntS	CDS	622300	623550	160.365	-0.0702008	0.158234	-0.443651	0.657295	0.755797
fepB	ferric enterobactin ABC transporter periplasmic binding protein	CDS	623554	624510	141.054	-0.515149	0.176194	-2.92376	0.00345836	0.00941363
entC	isochorismate synthase EntC	CDS	624885	626060	112.348	-0.92596	0.194844	-4.75233	2.01091e-06	9.61637e-06
entE	2%2C3-dihydroxybenzoate-AMP ligase	CDS	626070	627680	49.7855	-1.51866	0.298827	-5.08208	3.73315e-07	1.91852e-06
entB	enterobactin synthase component B	CDS	627694	628551	34.9954	-0.837792	0.288973	-2.89921	0.00374106	0.0101104
entA	2%2C3-dihydro-2%2C3-dihydroxybenzoate dehydrogenase	CDS	628551	629297	69.4609	-1.13832	0.227849	-4.99592	5.85555e-07	2.94267e-06
entH	proofreading thioesterase in enterobactin biosynthesis	CDS	629300	629713	49.3853	-1.33488	0.237322	-5.62478	1.85747e-08	1.12814e-07
cstA	pyruvate transporter CstA	CDS	629894	631999	336.196	0.684307	0.119978	5.70362	1.17293e-08	7.27951e-08
ybdD	PF04328 family protein YbdD	CDS	632182	632379	66.0603	0.0234193	0.219108	0.106885	0.91488	0.948062
hcxA	hydroxycarboxylate dehydrogenase A	CDS	632389	633477	643.589	0.879613	0.13198	6.66472	2.6517e-11	2.06987e-10
ybdL	methionine transaminase	CDS	633586	634746	395.02	1.29701	0.130916	9.90719	3.87397e-23	7.18346e-22
ybdM	ParB-like nuclease domain-containing protein YbdM	CDS	634747	635376	17.1138	0.0949823	0.312155	0.304279	0.760915	0.835105
ybdN	putative PAPS reductase/DUF3440 domain-containing protein YbdN	CDS	635349	636569	6.62771	-0.131885	0.458718	-0.287508	0.773723	0.844552
ybdO	putative LysR family DNA-binding transcriptional regulator YbdO	CDS	636716	637618	6.87003	-0.134625	0.525691	-0.256092	0.79788	0.862629
dsbG	protein sulfenic acid reductase and chaperone DsbG	CDS	637827	638573	51.0059	0.337781	0.218412	1.54654	0.121975	0.206998
ahpC	alkyl hydroperoxide reductase%2C AhpC component	CDS	638945	639508	20836	0.958715	0.0832914	11.5104	1.16959e-30	3.18461e-29
ahpF	alkyl hydroperoxide reductase%2C AhpF component	CDS	639753	641318	5027.85	1.62181	0.136991	11.8388	2.45818e-32	7.25162e-31
uspG	universal stress protein G	CDS	641439	641867	175.317	-0.656198	0.157993	-4.15333	3.27672e-05	0.00013081
ybdR	putative Zn(2(+))-dependent alcohol dehydrogenase YbdR	CDS	642088	643326	56.4368	-0.477381	0.212184	-2.24984	0.024459	0.0535246
yldA	protein YldA	CDS	643330	643419	1.58644	0.538788	0.650538	0.828219	0.407546	0.538209
rnk	nucleoside diphosphate kinase regulator	CDS	643557	643967	86.4143	0.214262	0.193336	1.10824	0.26776	0.388761
rna	RNase I	CDS	644197	645003	178.329	-0.491454	0.14236	-3.4522	0.000556045	0.00178398
citT	citrate:succinate antiporter	CDS	645117	646580	26.6991	-0.792868	0.266109	-2.97949	0.00288731	0.00802265
citG	triphosphoribosyl-dephospho-CoA synthase	CDS	646631	647509	1.61338	0.42948	0.645445	0.665402	0.505793	0.628162
citX	apo-citrate lyase phosphoribosyl-dephospho-CoA transferase	CDS	647484	648035	2.27263	1.41283	0.614665	2.29854	0.0215309	0.0479579
citF	citrate lyase alpha subunit	CDS	648039	649571	5.17132	0.205745	0.532258	0.386552	0.699088	0.789058
citE	citrate lyase beta subunit	CDS	649582	650490	0.852573	1.1457	0.628532	1.82282	0.0683311	0.127277
citD	citrate lyase acyl carrier protein	CDS	650487	650783	0.665816	0.619488	0.589789	1.05036	0.293554	0.418587
citC	citrate lyase synthetase	CDS	650798	651856	1.4411	0.255044	0.646703	0.394375	0.693304	0.784869
dpiB	sensor histidine kinase DpiB	CDS	652235	653893	118.317	-0.489973	0.169826	-2.88515	0.00391225	0.0105292
dpiA	DNA-binding transcriptional dual regulator DpiA	CDS	653862	654542	37.2835	-0.653447	0.260316	-2.5102	0.0120662	0.0288389
dcuC	anaerobic C4-dicarboxylate transporter DcuC	CDS	654583	655968	50.0637	-0.481996	0.213696	-2.25552	0.0241007	0.052868
pagP	Lipid A palmitoyltransferase	CDS	656557	657117	17.3321	-0.882546	0.374695	-2.35537	0.0185043	0.0422863
cspE	transcription antiterminator and regulator of RNA stability CspE	CDS	657292	657501	3234.17	-2.31113	0.153247	-15.0811	2.15556e-51	1.92014e-49
crcB	F(-) channel protein	CDS	657555	657938	116.448	-0.379644	0.181705	-2.08934	0.0366772	0.0757384
tatE	twin arginine protein translocation system - TatE protein	CDS	658947	659150	1130.36	-0.839498	0.139128	-6.03402	1.5993e-09	1.0893e-08
lipA	lipoyl synthase	CDS	659251	660216	466.92	-0.0495017	0.127641	-0.387819	0.69815	0.788587
ybeF	putative DNA-binding transcriptional regulator YbeF	CDS	660425	661378	14.2567	0.463602	0.39659	1.16897	0.242416	0.358612
lipB	lipoyl(octanoyl) transferase	CDS	661637	662278	57.7792	-0.638034	0.225681	-2.82716	0.00469634	0.0124333
ybeD	DUF493 domain-containing protein YbeD	CDS	662379	662642	3109.82	1.70717	0.113159	15.0865	1.98643e-51	1.80487e-49
dacA	D-alanyl-D-alanine carboxypeptidase DacA	CDS	662752	663963	116.798	0.0936044	0.202551	0.462127	0.64399	0.746338
rlpA	rare lipoprotein RlpA	CDS	664102	665190	287.899	-0.188116	0.110588	-1.70105	0.0889344	0.158816
mrdB	peptidoglycan glycosyltransferase MrdB	CDS	665201	666313	314.622	-0.00781587	0.13567	-0.0576093	0.95406	0.97492
mrdA	peptidoglycan DD-transpeptidase MrdA	CDS	666316	668217	130.912	0.410801	0.163842	2.50729	0.0121661	0.0290591
rlmH	23S rRNA m(3)psi1915 methyltransferase	CDS	668248	668715	73.55	0.691307	0.190533	3.62828	0.000285311	0.00097164
rsfS	ribosomal silencing factor RsfS	CDS	668719	669036	88.9887	0.221869	0.170522	1.30112	0.193219	0.300305
cobC	putative adenosylcobalamin phosphatase/alpha-ribazole phosphatase	CDS	669296	669907	13.6175	-0.422245	0.368481	-1.1459	0.251835	0.369522
nadD	nicotinate-nucleotide adenylyltransferase	CDS	669931	670572	54.3262	-0.00194017	0.20476	-0.0094753	0.99244	0.995728
holA	DNA polymerase III subunit delta	CDS	670574	671605	192.6	0.241584	0.133098	1.81508	0.0695124	0.129159
lptE	lipopolysaccharide assembly protein LptE	CDS	671605	672186	282.489	-0.00345624	0.138143	-0.0250193	0.98004	0.988267
leuS	leucine--tRNA ligase	CDS	672201	674783	1319.25	0.0673548	0.0642084	1.049	0.294177	0.419343
ybeL	DUF1451 domain-containing protein YbeL	CDS	675018	675500	526.802	-0.29549	0.115245	-2.56401	0.010347	0.0251371
ybeQ	Sel1 repeat-containing protein YbeQ	CDS	675570	676547	42.9304	-0.799302	0.236258	-3.38318	0.000716514	0.0022558
ybeR	DUF1266 domain-containing protein YbeR	CDS	676711	677418	6.00892	-1.17899	0.540987	-2.17934	0.0293067	0.0622733
djlB	J domain-containing protein DjlB	CDS	677415	678842	18.2551	-0.224553	0.326884	-0.68695	0.492114	0.616023
ybeT	Sel1 repeat-containing protein YbeT	CDS	678852	679406	10.0844	-0.86134	0.438948	-1.96228	0.0497298	0.0972965
ybeU	DUF1266 domain-containing protein YbeU	CDS	679508	680215	17.466	-0.76936	0.325412	-2.36426	0.0180661	0.0414097
djlC	co-chaperone DjlC	CDS	680212	681663	49.1778	-0.474397	0.211904	-2.23874	0.0251729	0.0547143
hscC	chaperone protein HscC	CDS	681723	683393	41.3488	-0.300442	0.217576	-1.38086	0.167323	0.268129
rihA	pyrimidine-specific ribonucleoside hydrolase RihA	CDS	683477	684412	39.5029	-0.174461	0.248553	-0.701905	0.482738	0.608682
gltL	glutamate/aspartate ABC transporter ATP binding subunit	CDS	684530	685255	501.068	3.3642	0.196986	17.0784	2.14859e-65	2.78887e-63
gltK	glutamate/aspartate ABC transporter membrane subunit GltK	CDS	685255	685929	267.719	2.96743	0.189337	15.6727	2.32415e-55	2.29536e-53
gltJ	glutamate/aspartate ABC transporter membrane subunit GltJ	CDS	685929	686669	516.936	2.20722	0.161303	13.6837	1.2704e-42	5.82974e-41
sroC	small regulatory RNA SroC	ncRNA	686681	686843	1122.71	-1.07531	0.126898	-8.47382	2.37469e-17	2.91573e-16
gltI	glutamate/aspartate ABC transporter periplasmic binding protein	CDS	686839	687747	2076.12	1.92482	0.109775	17.5342	7.85682e-69	1.11542e-66
insH3	IS5 family transposase and trans-activator	CDS	687997	688977	607.643	1.528	0.10775	14.181	1.20115e-45	7.47512e-44
lnt	apolipoprotein N-acyltransferase	CDS	689343	690881	455.449	-1.68623	0.124929	-13.4975	1.61841e-41	7.06963e-40
ybeX	CorC-HlyC family protein YbeX	CDS	690906	691784	372.602	0.653868	0.129953	5.03158	4.86462e-07	2.46927e-06
ybeY	endoribonuclease YbeY	CDS	691874	692341	366.249	0.0807843	0.150771	0.535808	0.592091	0.704023
ybeZ	PhoH-like protein	CDS	692338	693378	784.176	1.4118	0.122558	11.5195	1.05281e-30	2.91641e-29
miaB	isopentenyl-adenosine A37 tRNA methylthiolase	CDS	693531	694955	227.04	-0.223361	0.131454	-1.69916	0.0892889	0.159262
ubiF	3-demethoxyubiquinol 3-hydroxylase	CDS	695101	696276	614.981	-0.159262	0.0958198	-1.6621	0.0964926	0.170023
glnX	tRNA-Gln	tRNA	696430	696504	4169.98	0.133592	0.224162	0.59596	0.551202	0.669548
glnV	tRNA-Gln	tRNA	696542	696616	4272.69	0.133279	0.216282	0.616229	0.537744	0.657773
metU	tRNA-Met	tRNA	696664	696740	1440.36	0.00562676	0.250442	0.0224673	0.982075	0.988463
glnW	tRNA-Gln	tRNA	696756	696830	6923.42	0.196277	0.224226	0.875354	0.381381	0.51352
glnU	tRNA-Gln	tRNA	696865	696939	4189.61	0.187528	0.207693	0.90291	0.366574	0.498905
leuW	tRNA-Leu	tRNA	696963	697047	9516.21	0.131186	0.323763	0.405192	0.685336	0.778176
metT	tRNA-Met	tRNA	697057	697133	2162.92	-0.225117	0.182794	-1.23154	0.218122	0.329103
asnB	asparagine synthetase B	CDS	697513	699177	18647.9	1.53891	0.198597	7.74889	9.26965e-15	9.83925e-14
umpH	UMP phosphatase	CDS	699574	700326	175.585	0.545273	0.142512	3.82615	0.000130163	0.000473823
nagC	DNA-binding transcriptional dual regulator NagC	CDS	700374	701594	234.855	-0.162306	0.111438	-1.45647	0.145263	0.238845
nagA	N-acetylglucosamine-6-phosphate deacetylase	CDS	701603	702751	609.901	0.197933	0.111693	1.77211	0.0763761	0.140163
nagB	glucosamine-6-phosphate deaminase	CDS	702811	703611	62.0576	0.589358	0.253866	2.32153	0.0202581	0.0455606
nagE	N-acetylglucosamine-specific PTS enzyme IIABC component	CDS	703944	705890	357.326	1.73475	0.139066	12.4743	1.03089e-35	3.5213e-34
glnS	glutamine--tRNA ligase	CDS	706093	707757	490.14	0.778493	0.138319	5.62825	1.82045e-08	1.10714e-07
chiZ	small regulatory RNA ChiZ	ncRNA	708236	708333	4.53491	2.06632	0.559113	3.6957	0.000219281	0.000767485
chiP	chitooligosaccharide outer membrane channel	CDS	708334	709740	30.3301	2.25117	0.282474	7.96947	1.59354e-15	1.77438e-14
chiQ	lipoprotein ChiQ	CDS	709790	710116	39.0538	1.56816	0.265465	5.90723	3.47914e-09	2.27094e-08
fur	DNA-binding transcriptional dual regulator Fur	CDS	710200	710646	1524.8	0.495914	0.106013	4.67785	2.89895e-06	1.36194e-05
uof	RyhB-regulated fur leader peptide	CDS	710639	710725	287.612	0.429287	0.118528	3.62182	0.000292541	0.000994772
fldA	flavodoxin 1	CDS	710935	711465	398.738	0.552827	0.119394	4.63027	3.65195e-06	1.6964e-05
ybfE	ribbon-helix-helix domain-containing protein YbfE	CDS	711605	711898	9.46876	-0.235458	0.467519	-0.503632	0.61452	0.722171
ybfF	esterase	CDS	712038	712802	86.0062	0.475267	0.208803	2.27615	0.0228369	0.0504366
seqA	negative modulator of initiation of replication	CDS	712987	713532	334.033	0.618144	0.111297	5.55401	2.79187e-08	1.6558e-07
pgm	phosphoglucomutase	CDS	713558	715198	449.657	0.525044	0.120416	4.36024	1.29922e-05	5.52138e-05
ybfP	lipoprotein YbfP	CDS	715412	715906	8.11592	-0.924936	0.470664	-1.96517	0.0493945	0.0969326
potE	putrescine transporter PotE	CDS	716946	718265	86.2785	0.275074	0.160565	1.71316	0.0866837	0.155531
speF	inducible ornithine decarboxylase	CDS	718262	720460	33.7986	0.197564	0.266364	0.741709	0.458264	0.585459
speFL	leader peptide SpeFL	CDS	720718	720822	0.409781	-0.216379	0.285977	-0.756631	0.449271	0.578034
kdpE	DNA-binding transcriptional activator KdpE	CDS	721056	721733	56.2446	-0.140502	0.199221	-0.705259	0.480649	0.606954
kdpD	sensor histidine kinase KdpD	CDS	721730	724414	304.105	-0.155733	0.117112	-1.32977	0.183593	0.288409
kdpC	K(+) transporting P-type ATPase subunit KdpC	CDS	724407	724979	33.1596	-0.564299	0.269935	-2.0905	0.036573	0.0755576
kdpB	K(+) transporting P-type ATPase subunit KdpB	CDS	724988	727036	41.0131	-0.161896	0.231194	-0.700261	0.483764	0.608917
kdpA	K(+) transporting P-type ATPase subunit KdpA	CDS	727059	728732	8.97286	0.594969	0.449632	1.32324	0.185757	0.290797
kdpF	K(+) transporting P-type ATPase subunit KdpF	CDS	728732	728821	0.322021	-0.261025	0.537117	-0.485975	0.626985	0.732235
ybfA	DUF2517 domain-containing protein YbfA	CDS	729134	729340	975.108	0.643899	0.147454	4.36678	1.2609e-05	5.37866e-05
rhsC	rhs element protein RhsC	CDS	729583	733776	241.583	-0.55784	0.125219	-4.45493	8.39216e-06	3.68007e-05
ybfB	uncharacterized protein YbfB	CDS	733776	734102	23.6577	-0.573124	0.329106	-1.74145	0.081604	0.147759
ybfC	uncharacterized protein YbfC	CDS	735650	736219	16.6526	0.309453	0.371452	0.833091	0.404793	0.535832
ybfQ	inactive transposase YbfQ	CDS	736445	736699	1.82745	-0.638889	0.644323	-0.991567	0.321409	0.450111
ybfD	H repeat-associated putative transposase YbfD	CDS	738092	738853	3.6569	-0.341051	0.570008	-0.598326	0.549622	0.668165
ybgA	DUF1722 domain-containing protein YbgA	CDS	739001	739510	37.4756	-2.57636	0.310385	-8.30052	1.03656e-16	1.23274e-15
phr	deoxyribodipyrimidine photolyase	CDS	739507	740925	147.43	-1.51081	0.165992	-9.10172	8.89124e-20	1.2864e-18
dtpD	dipeptide:H(+) symporter DtpD	CDS	741075	742556	224.756	-0.292008	0.12697	-2.29983	0.021458	0.0478565
ybgI	radiation resistance protein YbgI	CDS	742827	743570	393.393	0.524932	0.110068	4.76916	1.84997e-06	8.89354e-06
pxpB	5-oxoprolinase component B	CDS	743593	744249	302.957	0.0744166	0.104933	0.70918	0.478212	0.604822
pxpC	5-oxoprolinase component C	CDS	744243	745175	262.68	0.205643	0.120521	1.70629	0.0879534	0.157374
pxpA	5-oxoprolinase component A	CDS	745165	745899	208.927	-0.0606155	0.152139	-0.398421	0.69032	0.782042
nei	endonuclease VIII	CDS	745935	746726	40.2929	0.447184	0.249668	1.79112	0.0732743	0.135319
abrB	putative regulator	CDS	746723	747769	46.333	-1.33236	0.25621	-5.20025	1.99019e-07	1.0612e-06
ybgO	putative fimbrial protein YbgO	CDS	747921	748982	15.055	-1.91704	0.359207	-5.33685	9.45737e-08	5.2653e-07
ybgP	putative fimbrial chaperone YbgP	CDS	748979	749707	11.4949	0.150882	0.365308	0.413026	0.679588	0.772808
ybgQ	putative fimbrial usher protein YbgQ	CDS	749722	752169	40.1575	0.245601	0.276283	0.888947	0.374032	0.506627
ybgD	putative fimbrial protein YbgD	CDS	752229	752795	18.3144	-1.4256	0.340603	-4.18552	2.84513e-05	0.000114893
gltA	citrate synthase	CDS	753185	754468	3652.88	1.97604	0.116657	16.9389	2.32496e-64	2.93396e-62
ybgV	protein YbgV	CDS	754658	754690	766.783	1.64487	0.12147	13.5414	8.91013e-42	3.92997e-40
ybgU	protein YbgU	CDS	754674	754781	450.411	1.16453	0.141963	8.20302	2.34415e-16	2.77331e-15
sdhC	succinate:quinone oxidoreductase%2C membrane protein SdhC	CDS	755177	755566	40.7621	0.504379	0.288265	1.7497	0.0801695	0.145742
sdhD	succinate:quinone oxidoreductase%2C membrane protein SdhD	CDS	755560	755907	69.9507	1.65394	0.214258	7.7194	1.16876e-14	1.22626e-13
sdhA	succinate:quinone oxidoreductase%2C FAD binding protein	CDS	755907	757673	298.624	1.81892	0.137978	13.1827	1.10313e-39	4.64028e-38
sdhB	succinate:quinone oxidoreductase%2C iron-sulfur cluster binding protein	CDS	757689	758405	209.939	1.59627	0.138642	11.5137	1.12601e-30	3.10028e-29
sucA	subunit of E1(0) component of 2-oxoglutarate dehydrogenase	CDS	758706	761507	409.032	1.52546	0.116286	13.1182	2.59013e-39	1.04132e-37
sucB	dihydrolipoyltranssuccinylase	CDS	761522	762739	291.061	1.42748	0.139061	10.2651	1.01251e-24	2.02636e-23
sucC	succinyl-CoA synthetase subunit beta	CDS	763014	764180	241.057	1.29505	0.143571	9.02028	1.87612e-19	2.62252e-18
sucD	succinyl-CoA synthetase subunit alpha	CDS	764180	765049	179.697	0.845923	0.164356	5.1469	2.64821e-07	1.39731e-06
sdhX	small regulatory RNA SdhX	ncRNA	765050	765150	47.6537	-1.70119	0.236742	-7.18586	6.67874e-13	5.98452e-12
mngR	DNA-binding transcriptional repressor MngR	CDS	765153	765875	43.331	0.466684	0.267531	1.74441	0.0810872	0.147116
mngA	2-O-alpha-mannosyl-D-glycerate specific PTS enzyme II	CDS	765984	767960	11.9395	0.563779	0.398833	1.41357	0.157488	0.254887
mngB	alpha-mannosidase	CDS	767978	770611	71.0593	-0.533442	0.192479	-2.77143	0.00558107	0.0144885
cydA	cytochrome bd-I subunit 1	CDS	771458	773026	676.839	0.193829	0.10866	1.78381	0.0744543	0.137197
cydB	cytochrome bd-I subunit 2	CDS	773042	774181	288.525	-0.189438	0.181246	-1.0452	0.295929	0.421576
cydX	cytochrome bd-I accessory subunit CydX	CDS	774196	774309	101.428	0.0676655	0.207287	0.326434	0.744096	0.821091
ybgE	PF09600 family protein YbgE	CDS	774309	774602	148.49	-2.1608	0.211579	-10.2127	1.73887e-24	3.44964e-23
ybgC	esterase/thioesterase	CDS	774752	775156	172.801	0.0825327	0.170558	0.483899	0.628458	0.733013
tolQ	Tol-Pal system protein TolQ	CDS	775153	775845	213.886	0.0986167	0.139734	0.705745	0.480347	0.606845
tolR	Tol-Pal system protein TolR	CDS	775849	776277	150.825	0.150006	0.139501	1.07531	0.282237	0.405889
tolA	Tol-Pal system protein TolA	CDS	776342	777607	620.576	-0.0120217	0.112877	-0.106502	0.915184	0.94816
tolB	Tol-Pal system periplasmic protein TolB	CDS	777740	779032	1601.03	0.440988	0.089427	4.93126	8.17014e-07	4.0565e-06
pal	peptidoglycan-associated outer membrane lipoprotein Pal	CDS	779067	779588	720.728	0.595396	0.100342	5.93367	2.96243e-09	1.95072e-08
cpoB	cell division coordinator CpoB	CDS	779598	780389	455.073	0.279712	0.111108	2.51748	0.0118197	0.0282956
lysT	tRNA-Lys	tRNA	780554	780629	1350.14	-0.564305	0.17371	-3.24856	0.00115992	0.00349903
valT	tRNA-Val	tRNA	780765	780840	24593.2	0.120386	0.351618	0.342377	0.732067	0.813946
lysW	tRNA-Lys	tRNA	780843	780918	713.158	-0.453663	0.216411	-2.09631	0.0360548	0.0746909
valZ	tRNA-Val	tRNA	781068	781143	22822.3	0.112262	0.35332	0.317736	0.750685	0.826676
lysY	tRNA-Lys	tRNA	781147	781222	617.632	-0.422079	0.24029	-1.75654	0.0789963	0.144071
lysZ	tRNA-Lys	tRNA	781369	781444	676.511	-0.311515	0.248954	-1.2513	0.210826	0.320282
lysQ	tRNA-Lys	tRNA	781577	781652	2038.79	-0.421322	0.339949	-1.23937	0.21521	0.325574
nadA	quinolinate synthase	CDS	782085	783128	2004.77	0.458835	0.0822034	5.5817	2.38183e-08	1.42632e-07
pnuC	nicotinamide riboside transporter	CDS	783166	783885	1353.71	-0.206986	0.0862355	-2.40024	0.0163843	0.0379571
zitB	Zn(2(+))/Cd(2(+))/Ni(2(+))/Cu(2(+)) exporter	CDS	783882	784823	78.9198	0.251298	0.191989	1.30892	0.190561	0.296784
ybgS	PF13985 family protein YbgS	CDS	784937	785317	75.4407	0.194954	0.204313	0.954193	0.339986	0.470328
aroG	3-deoxy-7-phosphoheptulonate synthase%2C Phe-sensitive	CDS	785633	786685	1873.9	0.628358	0.105379	5.96281	2.4793e-09	1.6443e-08
gpmA	2%2C3-bisphosphoglycerate-dependent phosphoglycerate mutase	CDS	786843	787595	1551.62	0.109465	0.102394	1.06906	0.285043	0.408502
galM	galactose-1-epimerase	CDS	787797	788837	332.625	-0.00331954	0.109134	-0.030417	0.975734	0.986558
galK	galactokinase	CDS	788831	789979	317.423	0.159926	0.142747	1.12034	0.262568	0.3822
galT	galactose-1-phosphate uridylyltransferase	CDS	789983	791029	20.8755	1.10307	0.327012	3.37318	0.000743058	0.00233291
galE	UDP-glucose 4-epimerase	CDS	791039	792055	48.9519	0.562679	0.217919	2.58205	0.00982152	0.0240405
modF	ABC family protein ModF	CDS	792316	793788	134.948	0.997574	0.150003	6.65037	2.92355e-11	2.27426e-10
modE	DNA-binding transcriptional dual regulator ModE	CDS	793856	794644	120.27	0.325936	0.143756	2.26729	0.0233728	0.051296
acrZ	multidrug efflux pump accessory protein AcrZ	CDS	794773	794922	378.677	-1.2256	0.164989	-7.42839	1.09931e-13	1.07171e-12
modA	molybdate ABC transporter periplasmic binding protein	CDS	795089	795862	156.859	-0.451184	0.159947	-2.82083	0.00478999	0.0126223
modB	molybdate ABC transporter membrane subunit	CDS	795862	796551	84.9057	-0.221778	0.214632	-1.03329	0.301467	0.427189
modC	molybdate ABC transporter ATP binding subunit	CDS	796554	797612	110.126	0.259307	0.17113	1.51526	0.129705	0.217196
ybhA	pyridoxal phosphate/fructose-1%2C6-bisphosphate phosphatase	CDS	797613	798431	44.517	0.183914	0.243268	0.756014	0.449641	0.578252
pgl	6-phosphogluconolactonase	CDS	798586	799581	212.255	0.442921	0.142213	3.11448	0.00184269	0.00534529
ybhD	putative DNA-binding transcriptional regulator YbhD	CDS	799622	800575	13.7833	-0.886536	0.367571	-2.41187	0.0158707	0.036918
ybhH	putative isomerase YbhH	CDS	800759	801811	6.04242	-0.219691	0.443257	-0.495629	0.620156	0.726688
ybhI	putative tricarboxylate transporter	CDS	801887	803320	22.9701	-0.545268	0.285145	-1.91225	0.0558441	0.107273
ybhJ	putative hydratase YbhJ	CDS	803503	805764	42.9193	0.356199	0.232408	1.53265	0.125363	0.211483
ybhC	outer membrane lipoprotein YbhC	CDS	805998	807281	252.057	0.112861	0.119532	0.944188	0.345074	0.475484
ybhB	putative kinase inhibitor	CDS	807433	807909	145.328	-0.142871	0.171035	-0.835329	0.403532	0.534474
bioA	adenosylmethionine-8-amino-7-oxononanoate aminotransferase	CDS	807968	809257	32.5667	-0.737964	0.284489	-2.594	0.00948658	0.0232834
bioB	biotin synthase	CDS	809344	810384	42.1554	-0.155449	0.284768	-0.545881	0.585148	0.697907
bioF	8-amino-7-oxononanoate synthase	CDS	810381	811535	22.3075	0.137818	0.368806	0.373688	0.708637	0.795684
bioC	malonyl-acyl carrier protein methyltransferase	CDS	811522	812277	15.9256	1.13709	0.352451	3.22622	0.00125437	0.00375896
bioD	dethiobiotin synthetase	CDS	812270	812947	8.08509	-0.0294015	0.46984	-0.0625775	0.950103	0.971925
uvrB	UvrABC excision nuclease subunit B	CDS	813526	815547	747.558	-0.574833	0.0873313	-6.58222	4.63482e-11	3.52696e-10
ybhK	putative transferase YbhK	CDS	815739	816647	163.666	-0.193364	0.137159	-1.40978	0.158605	0.256512
moaA	GTP 3'%2C8'-cyclase	CDS	817044	818033	289.596	0.506653	0.135622	3.73577	0.000187143	0.000663176
moaB	protein MoaB	CDS	818055	818567	67.4575	0.29638	0.188843	1.56946	0.116542	0.199191
moaC	cyclic pyranopterin monophosphate synthase	CDS	818570	819055	94.9891	0.913716	0.169282	5.3976	6.75367e-08	3.83524e-07
moaD	molybdopterin synthase sulfur carrier subunit	CDS	819048	819293	85.3014	0.795883	0.165037	4.82244	1.41814e-06	6.89789e-06
moaE	molybdopterin synthase catalytic subunit	CDS	819295	819747	131.761	-0.43422	0.191214	-2.27085	0.0231558	0.0509809
ybhL	Bax1-I family protein YbhL	CDS	819884	820588	582.14	-0.738562	0.101416	-7.28249	3.27726e-13	3.03849e-12
ybhM	Bax1-I family protein YbhM	CDS	820793	821506	33.7368	-1.9044	0.270914	-7.02952	2.07238e-12	1.7697e-11
ybhN	PF03706 family inner membrane protein YbhN	CDS	821542	822498	51.0817	-0.309067	0.258697	-1.19471	0.232202	0.345867
clsB	cardiolipin synthase B	CDS	822498	823739	101.937	0.0208672	0.176069	0.118517	0.905658	0.941125
ybhP	endonuclease/exonuclease/phosphatase domain-containing protein YbhP	CDS	823736	824497	147.941	-0.207578	0.158706	-1.30794	0.190892	0.297161
ybhQ	inner membrane protein YbhQ	CDS	824630	825040	401.323	0.78848	0.118172	6.67231	2.51802e-11	1.96891e-10
ybhR	ABC exporter membrane subunit YbhR	CDS	825002	826108	67.5534	-0.0927643	0.201419	-0.460555	0.645118	0.747455
ybhS	ABC exporter membrane subunit YbhS	CDS	826119	827252	36.2829	-0.347465	0.267443	-1.29921	0.193871	0.30101
ybhF	ABC exporter ATP binding subunit YbhF	CDS	827245	828981	85.029	0.176145	0.183852	0.958082	0.338021	0.468323
ybhG	HlyD_D23 family protein YbhG	CDS	828974	829972	73.7091	0.38294	0.203942	1.87769	0.060423	0.114854
cecR	DNA-binding transcriptional dual regulator CecR	CDS	829972	830643	56.3491	0.396503	0.256537	1.54559	0.122203	0.207307
rhlE	ATP-dependent RNA helicase RhlE	CDS	830872	832236	101.701	0.0407215	0.184411	0.220819	0.825233	0.882233
ybiA	N-glycosidase YbiA	CDS	832468	832950	60.8943	0.409579	0.236628	1.73089	0.0834705	0.150718
dinG	ATP-dependent DNA helicase DinG	CDS	833070	835220	347.025	0.590214	0.103162	5.72125	1.05741e-08	6.58666e-08
ybiB	nonspecific DNA-binding protein YbiB	CDS	835248	836210	295.188	0.0662881	0.118566	0.55908	0.576107	0.689477
hcxB	hydroxycarboxylate dehydrogenase B	CDS	836351	837436	299.222	0.0786441	0.112575	0.698591	0.484807	0.609767
zbiJ	small regulatory RNA ZbiJ	ncRNA	837435	837531	2859.07	1.4476	0.328221	4.41045	1.03154e-05	4.44618e-05
ybiE	protein YbiE	CDS	837503	837562	39.8546	0.541221	0.226264	2.39199	0.0167573	0.0386832
ybiJ	DUF1471 domain-containing protein YbiJ	CDS	837665	837925	20018.3	1.61908	0.180132	8.98828	2.51139e-19	3.47843e-18
ybiI	zinc finger domain-containing protein YbiI	CDS	838190	838456	133.665	-0.395763	0.159798	-2.47665	0.0132622	0.0313803
ybiX	PKHD-type hydroxylase YbiX	CDS	838530	839207	33.0072	-0.837704	0.29839	-2.80742	0.00499406	0.0130986
fiu	iron catecholate outer membrane transporter Fiu	CDS	839249	841531	73.7941	0.134433	0.196302	0.684825	0.493454	0.616886
mcbA	DUF1471 domain-containing protein McbA	CDS	841796	842056	7390.83	0.129764	0.365264	0.35526	0.722394	0.805771
rlmF	23S rRNA m(6)A1618 methyltransferase	CDS	842332	843258	98.1095	0.513938	0.163856	3.13651	0.00170971	0.00498217
ybiO	moderate conductance mechanosensitive channel YbiO	CDS	843255	845480	272.01	-0.831484	0.123332	-6.74185	1.56385e-11	1.25301e-10
glnQ	L-glutamine ABC transporter ATP binding subunit	CDS	845741	846463	826.55	1.02129	0.128402	7.95387	1.80775e-15	1.9982e-14
glnP	L-glutamine ABC transporter membrane subunit	CDS	846460	847119	1231	0.924446	0.152381	6.06668	1.30584e-09	8.94787e-09
glnH	L-glutamine ABC transporter periplasmic binding protein	CDS	847258	848004	7207.52	0.640652	0.146884	4.36161	1.29108e-05	5.49191e-05
dps	DNA protection during starvation protein	CDS	848408	848911	1808.35	0.838649	0.0945317	8.87161	7.20938e-19	9.69528e-18
rhtA	L-threonine/L-homoserine exporter	CDS	849210	850097	37.6414	-0.777546	0.262367	-2.96359	0.00304075	0.00841298
yliM	protein YliM	CDS	850332	850397	63.6235	1.33758	0.224676	5.95337	2.62682e-09	1.73454e-08
ompX	outer membrane protein X	CDS	850450	850965	4170.48	0.0947891	0.0941429	1.00686	0.314	0.441641
opgE	phosphoethanolamine transferase OpgE	CDS	851014	852597	72.2731	0.747139	0.168614	4.43107	9.3768e-06	4.0921e-05
rybA	small RNA RybA	ncRNA	852725	853064	1801.85	1.87197	0.173633	10.7812	4.22186e-27	9.44823e-26
mntS	small protein MntS	CDS	852869	852997	1733.48	1.912	0.175205	10.9129	9.9998e-28	2.31781e-26
mntR	DNA-binding transcriptional dual regulator MntR	CDS	853183	853650	420.51	-0.579498	0.0951838	-6.08819	1.14191e-09	7.88406e-09
ybiR	putative transporter YbiR	CDS	853647	854765	164.236	-0.526145	0.160231	-3.28367	0.00102466	0.00312209
ldtB	L%2CD-transpeptidase LdtB	CDS	854824	855744	319.453	-0.0227549	0.112681	-0.201941	0.839963	0.892411
ybiT	putative ATP-binding protein YbiT	CDS	855963	857555	436.128	0.481386	0.108533	4.43539	9.19037e-06	4.0146e-05
ybiU	DUF1479 domain-containing protein YbiU	CDS	857796	859061	42.4118	-0.222251	0.267601	-0.830529	0.40624	0.537277
ybiV	sugar phosphatase YbiV	CDS	859213	860028	112.908	-0.219618	0.184572	-1.18988	0.234094	0.348114
ybiW	putative pyruvate formate lyase	CDS	860174	862606	84.1194	0.435233	0.196864	2.21083	0.0270475	0.0582078
ybiY	putative pyruvate formate-lyase activating enzyme YbiY	CDS	862612	863511	2.36491	1.95497	0.618562	3.1605	0.00157496	0.00461914
fsaA	fructose-6-phosphate aldolase 1	CDS	863642	864304	66.1619	-0.366049	0.22025	-1.66197	0.0965196	0.170023
moeB	molybdopterin-synthase adenylyltransferase	CDS	864380	865129	103.383	0.296126	0.185499	1.59637	0.110406	0.19064
moeA	molybdopterin molybdotransferase	CDS	865129	866364	197.654	0.461066	0.155167	2.97142	0.00296426	0.0082214
iaaA	isoaspartyl dipeptidase proenzyme	CDS	866568	867533	2753.28	1.13904	0.0883747	12.8888	5.20439e-38	1.95401e-36
gsiA	glutathione ABC transporter ATP binding subunit GsiA	CDS	867520	869391	1439.63	0.787661	0.0866711	9.08794	1.00936e-19	1.44654e-18
gsiB	glutathione ABC transporter periplasmic binding protein	CDS	869411	870949	713.574	0.740314	0.11013	6.72219	1.79012e-11	1.41681e-10
gsiC	glutathione ABC transporter membrane subunit GsiC	CDS	870967	871887	369.001	0.445676	0.113947	3.91125	9.18213e-05	0.000342483
gsiD	glutathione ABC transporter membrane subunit GsiD	CDS	871890	872801	178.632	-0.392531	0.15539	-2.52609	0.0115338	0.0276654
pdeI	putative c-di-GMP phosphodiesterase PdeI	CDS	872979	875327	29.6289	-1.35961	0.269364	-5.04747	4.47692e-07	2.28268e-06
dgcI	putative diguanylate cyclase DgcI	CDS	875335	876663	24.0124	-0.457186	0.298712	-1.53053	0.125886	0.21213
rimO	ribosomal protein S12 methylthiotransferase RimO	CDS	876710	878035	75.6673	-0.0326985	0.183379	-0.178311	0.858478	0.906992
bssR	regulator of biofilm formation	CDS	878248	878631	6859.55	-0.862745	0.129255	-6.67475	2.47654e-11	1.93982e-10
yliI	aldose sugar dehydrogenase YliI	CDS	878742	879857	230.85	-0.923534	0.136775	-6.75222	1.45596e-11	1.1707e-10
gstB	glutathione S-transferase GstB	CDS	879854	880480	183.682	0.64045	0.127406	5.02685	4.98601e-07	2.52524e-06
dacC	D-alanyl-D-alanine carboxypeptidase DacC	CDS	880727	881929	809.032	1.23334	0.101985	12.0934	1.14506e-33	3.51486e-32
deoR	DNA-binding transcriptional repressor DeoR	CDS	881976	882734	352.606	-1.55175	0.141473	-10.9685	5.41391e-28	1.2678e-26
ybjG	undecaprenyl pyrophosphate phosphatase	CDS	882792	883388	178.106	-0.483769	0.15962	-3.03076	0.0024394	0.00687481
mdfA	multidrug efflux pump MdfA/Na(+):H(+) antiporter/K(+):H(+) antiporter	CDS	883673	884905	323.589	0.356508	0.186403	1.91257	0.0558038	0.107245
ybjH	uncharacterized protein YbjH	CDS	884946	885230	34.7919	-0.880895	0.263188	-3.34702	0.000816864	0.00254528
ybjI	5-amino-6-(5-phospho-D-ribitylamino)uracil phosphatase	CDS	885316	886131	70.9858	0.157458	0.178074	0.884226	0.376574	0.509311
ybjJ	inner membrane protein YbjJ	CDS	886131	887339	121.966	-0.192411	0.179482	-1.07204	0.283704	0.407225
rcdA	RcdA	CDS	887423	887959	50.7999	0.55552	0.24797	2.24027	0.0250732	0.0545533
rybB	small regulatory RNA RybB	ncRNA	887979	888057	843.883	-1.83979	0.207113	-8.88304	6.50547e-19	8.82219e-18
ybjL	putative transport protein YbjL	CDS	888134	889819	424.563	-0.462183	0.0971233	-4.75873	1.94818e-06	9.35581e-06
ybjM	putative inner membrane protein	CDS	890089	890466	69.7542	-1.23431	0.236774	-5.21303	1.85779e-07	9.96453e-07
grxA	reduced glutaredoxin 1	CDS	890496	890753	2967.88	0.986058	0.098602	10.0004	1.51795e-23	2.87335e-22
ybjC	DUF1418 domain-containing protein YbjC	CDS	890913	891200	57.2304	0.571588	0.234102	2.44162	0.0146216	0.0341698
nfsA	NADPH-dependent nitro/quinone reductase NfsA	CDS	891184	891906	67.0382	0.98781	0.21472	4.60045	4.21585e-06	1.93852e-05
rimK	ribosomal protein S6 modification protein	CDS	891967	892869	73.4558	0.152266	0.197156	0.772313	0.439929	0.56856
ybjN	protein YbjN	CDS	892957	893433	46.2263	0.584331	0.237053	2.46498	0.0137021	0.0322769
potF	putrescine ABC transporter periplasmic binding protein	CDS	893784	894896	1674.76	0.914992	0.129771	7.05084	1.77835e-12	1.53012e-11
potG	putrescine ABC transporter ATP binding subunit	CDS	894991	896124	537.442	1.026	0.108744	9.43502	3.90915e-21	6.1879e-20
potH	putrescine ABC transporter membrane subunit PotH	CDS	896134	897087	222.995	0.0592669	0.166959	0.354978	0.722606	0.805792
potI	putrescine ABC transporter membrane subunit PotI	CDS	897084	897929	192.546	-0.198353	0.156842	-1.26467	0.205989	0.314452
ybjO	putative inner membrane protein	CDS	897989	898477	29.0916	-0.656173	0.274509	-2.39035	0.0168323	0.0388168
rlmC	23S rRNA m(5)U747 methyltransferase	CDS	898518	899645	23.3019	-0.471574	0.310204	-1.52021	0.128459	0.215585
artJ	L-arginine ABC transporter periplasmic binding protein	CDS	899844	900575	224.775	0.317518	0.19068	1.66519	0.0958744	0.169149
artM	L-arginine ABC transporter membrane subunit ArtM	CDS	900866	901534	172.163	-0.262708	0.146689	-1.79092	0.0733056	0.135322
artQ	L-arginine ABC transporter membrane subunit ArtQ	CDS	901534	902250	89.8058	-0.192473	0.213461	-0.901677	0.367228	0.499646
artI	putative ABC transporter periplasmic binding protein ArtI	CDS	902257	902988	69.9367	0.159907	0.189673	0.843066	0.399192	0.530271
artP	L-arginine ABC transporter ATP binding subunit	CDS	903006	903734	91.8962	-0.81081	0.201067	-4.03253	5.51792e-05	0.000213162
ybjP	DUF3828 domain-containing lipoprotein YbjP	CDS	903952	904467	225.015	1.03437	0.146028	7.08336	1.40702e-12	1.21987e-11
ybjQ	putative heavy metal binding protein YbjQ	CDS	904593	904916	221.507	0.629438	0.130212	4.83394	1.33858e-06	6.53187e-06
amiD	N-acetylmuramoyl-L-alanine amidase D	CDS	904913	905743	327.804	-0.0523938	0.115435	-0.453882	0.649914	0.751042
ybjS	putative epimerase YbjS	CDS	905740	906753	64.3103	-0.967485	0.189383	-5.1086	3.24548e-07	1.68505e-06
ybjT	putative NAD(P)-binding protein YbjT	CDS	906852	908282	158.276	-0.955499	0.135952	-7.02822	2.09186e-12	1.78299e-11
ltaE	low-specificity L-threonine aldolase	CDS	908293	909294	338.429	-0.883274	0.137308	-6.43279	1.25282e-10	9.17992e-10
poxB	pyruvate oxidase	CDS	909331	911049	438.431	-0.708238	0.184746	-3.83358	0.000126294	0.000461217
hcr	NADH oxidoreductase	CDS	911182	912150	18.3592	0.533044	0.320861	1.66129	0.0966548	0.170195
hcp	protein S-nitrosylase	CDS	912162	913814	28.1965	1.00093	0.28982	3.45363	0.000553095	0.00177577
lysO	L-lysine/thialysine exporter	CDS	913958	914857	64.498	-1.36884	0.231802	-5.90522	3.52181e-09	2.29549e-08
aqpZ	water channel AqpZ	CDS	915352	916047	74.4974	-2.07851	0.228472	-9.09742	9.25029e-20	1.32988e-18
ybjD	DUF2813 domain-containing protein YbjD	CDS	916473	918131	95.0961	-0.16239	0.173568	-0.935597	0.349481	0.480174
ybjX	DUF535 domain-containing protein YbjX	CDS	918128	919120	338.956	0.711409	0.134533	5.28799	1.23666e-07	6.76071e-07
macA	ABC-type tripartite efflux pump membrane fusion protein	CDS	919235	920350	289.745	0.597166	0.116096	5.14374	2.69319e-07	1.41939e-06
macB	ABC-type tripartite efflux pump ATP binding/membrane subunit	CDS	920347	922293	642.598	0.601058	0.223939	2.68402	0.0072742	0.01826
cspD	DNA replication inhibitor CspD	CDS	922366	922590	344.042	-0.244268	0.155755	-1.56828	0.116815	0.199508
yljB	protein YljB	CDS	922740	922814	117.212	0.682135	0.189512	3.59942	0.000318924	0.00108125
clpS	specificity factor for ClpA-ClpP chaperone-protease complex	CDS	922913	923233	1661.8	0.686235	0.0945876	7.25503	4.0158e-13	3.68561e-12
clpA	ATP-dependent Clp protease ATP-binding subunit ClpA	CDS	923264	925540	5640.69	0.716793	0.105458	6.79695	1.06855e-11	8.69971e-11
serW	tRNA-Ser	tRNA	925884	925971	33725.2	0.177237	0.304668	0.581739	0.560742	0.67753
infA	translation initiation factor IF-1	CDS	926225	926443	276.446	0.385252	0.146582	2.62824	0.00858284	0.0212721
aat	leucyl/phenylalanyl-tRNA--protein transferase	CDS	926728	927432	60.6438	-0.116145	0.216883	-0.53552	0.592291	0.704023
cydC	glutathione/L-cysteine ABC exporter subunit CydC	CDS	927474	929195	97.1258	0.355776	0.180029	1.97621	0.0481305	0.0949856
cydD	glutathione/L-cysteine ABC exporter subunit CydD	CDS	929196	930962	125.533	0.0665534	0.146992	0.452767	0.650716	0.75145
trxB	thioredoxin reductase	CDS	931085	932050	478.488	-0.0596507	0.138673	-0.430154	0.667083	0.763807
lrp	DNA-binding transcriptional dual regulator Lrp	CDS	932595	933089	855.352	0.152981	0.0974305	1.57015	0.11638	0.198989
ftsK	cell division DNA translocase FtsK	CDS	933224	937213	1557.63	0.621071	0.0764771	8.12101	4.62329e-16	5.31737e-15
lolA	outer membrane lipoprotein carrier protein	CDS	937372	937983	218.016	0.552636	0.160185	3.44999	0.000560602	0.00179606
rarA	replication-associated recombination protein A	CDS	937994	939337	189.001	0.395775	0.189257	2.0912	0.0365101	0.0754964
serS	serine--tRNA ligase	CDS	939428	940720	1112.78	0.286382	0.103372	2.7704	0.00559873	0.0145227
dmsA	dimethyl sulfoxide reductase subunit A	CDS	940959	943403	64.6048	0.178042	0.237583	0.74939	0.453622	0.581492
dmsB	dimethyl sulfoxide reductase subunit B	CDS	943414	944031	20.8572	0.898127	0.381361	2.35506	0.0185197	0.0423003
dmsC	dimethyl sulfoxide reductase subunit C	CDS	944033	944896	109.117	-0.0040698	0.164135	-0.0247954	0.980218	0.988267
ycaC	putative hydrolase YcaC	CDS	944931	945557	44.0306	-0.820791	0.245217	-3.34721	0.000816298	0.00254526
ycaD	putative transporter YcaD	CDS	945871	947019	221.971	-2.0527	0.142432	-14.4118	4.36333e-47	3.09728e-45
ycaM	putative transporter YcaM	CDS	947229	948659	64.6992	-1.42366	0.194998	-7.30092	2.85817e-13	2.67669e-12
ycaN	putative DNA-binding transcriptional regulator YcaN	CDS	948660	949568	132.178	0.120121	0.158234	0.759132	0.447773	0.576597
ycaK	putative oxidoreductase YcaK	CDS	949668	950258	19.3366	0.0410085	0.29705	0.138052	0.890199	0.930276
pflA	pyruvate formate-lyase activating enzyme	CDS	950340	951080	220.588	-0.627819	0.16968	-3.70001	0.000215592	0.000755153
pflB	pyruvate formate-lyase	CDS	951272	953554	775.072	-0.782368	0.142225	-5.5009	3.77849e-08	2.20922e-07
focA	formate channel FocA	CDS	953609	954466	395.966	-1.46404	0.165062	-8.86968	7.33591e-19	9.83098e-18
ycaO	ribosomal protein S12 methylthiotransferase accessory factor YcaO	CDS	954872	956632	71.238	-0.268323	0.209782	-1.27906	0.200876	0.309454
ycaP	DUF421 domain-containing protein YcaP	CDS	956762	957454	85.0928	-0.099628	0.186412	-0.534451	0.59303	0.704349
serC	phosphoserine/phosphohydroxythreonine aminotransferase	CDS	957653	958741	1671.84	0.192964	0.114279	1.68853	0.0913095	0.162292
aroA	3-phosphoshikimate 1-carboxyvinyltransferase	CDS	958812	960095	657.476	0.280579	0.123648	2.26918	0.0232573	0.0511161
ycaL	periplasmic protease YcaL	CDS	960264	961028	15.8138	0.366757	0.325484	1.1268	0.259826	0.378572
cmk	cytidylate kinase	CDS	961201	961884	265.896	0.0961441	0.135939	0.707258	0.479406	0.605875
rpsA	30S ribosomal subunit protein S1	CDS	961995	963668	2249.4	0.467065	0.0847128	5.51351	3.51756e-08	2.0673e-07
ihfB	integration host factor subunit beta	CDS	963828	964112	285.113	0.65872	0.139974	4.70601	2.52618e-06	1.19422e-05
ycaI	metallo-beta-lactamase superfamily inner membrane protein YcaI	CDS	964320	966584	150.26	-0.954495	0.133315	-7.15972	8.08428e-13	7.18726e-12
msbA	ATP-binding lipopolysaccharide transport protein	CDS	966621	968369	261.339	0.0668102	0.133013	0.502284	0.615468	0.722685
lpxK	tetraacyldisaccharide 4'-kinase	CDS	968366	969352	136.094	-0.502152	0.131711	-3.81252	0.000137557	0.000499139
ycaQ	interstrand DNA crosslink repair glycosylase	CDS	969389	970621	50.6661	-0.281219	0.224356	-1.25345	0.210042	0.319459
ycaR	PF03966 family protein YcaR	CDS	970673	970855	143.897	0.749144	0.184686	4.05632	4.98519e-05	0.000193405
kdsB	3-deoxy-manno-octulosonate cytidylyltransferase	CDS	970852	971598	177.839	0.357105	0.156636	2.27984	0.0226172	0.0500244
ycbJ	putative phosphotransferase YcbJ	CDS	971752	972645	207.324	-0.0181361	0.155563	-0.116584	0.90719	0.941912
elyC	envelope biogenesis factor	CDS	972622	973401	45.0847	-0.391132	0.231278	-1.69117	0.0908036	0.161583
cmoM	tRNA cmo(5)U34 methyltransferase	CDS	973537	974322	250.88	-0.168668	0.118377	-1.42483	0.154207	0.250738
mukF	chromosome partitioning protein MukF	CDS	974319	975641	216.399	0.0191734	0.125899	0.152293	0.878956	0.921233
mukE	chromosome partitioning protein MukE	CDS	975622	976326	73.1171	0.156507	0.17806	0.878956	0.379425	0.511459
mukB	chromosome partitioning protein MukB	CDS	976326	980786	640.858	-0.146047	0.119591	-1.22122	0.222001	0.333185
ldtD	L%2CD-transpeptidase LdtD	CDS	981047	982894	1213.03	0.522287	0.0990468	5.27314	1.34113e-07	7.30545e-07
mepK	peptidoglycan L%2CD-endopeptidase	CDS	983075	983623	1362.4	-0.206255	0.119801	-1.72164	0.0851343	0.153174
gloC	hydroxyacylglutathione hydrolase GloC	CDS	983650	984297	1146.01	-0.0205701	0.122286	-0.168214	0.866415	0.912481
aspC	aspartate aminotransferase	CDS	984519	985709	1146.31	0.549789	0.103338	5.32031	1.03588e-07	5.73904e-07
ompF	outer membrane porin F	CDS	985894	986982	1350.73	1.8582	0.117315	15.8393	1.66561e-56	1.68152e-54
asnS	asparagine--tRNA ligase	CDS	987585	988985	644.683	-0.0303193	0.0855258	-0.354505	0.72296	0.80599
pncB	nicotinate phosphoribosyltransferase	CDS	989154	990356	508.388	-0.530985	0.108525	-4.89274	9.94429e-07	4.88928e-06
pepN	aminopeptidase N	CDS	990622	993234	815.73	0.607066	0.101131	6.00279	1.93954e-09	1.30538e-08
ssuB	aliphatic sulfonate ABC transporter ATP binding subunit	CDS	993277	994044	62.5934	-0.610902	0.191476	-3.19048	0.00142035	0.00420557
ssuC	aliphatic sulfonate ABC transporter membrane subunit	CDS	994041	994832	9.1168	-0.73821	0.404805	-1.82362	0.06821	0.127168
ssuD	FMNH2-dependent alkanesulfonate monooxygenase	CDS	994843	995988	9.27399	0.63379	0.395473	1.60261	0.10902	0.188677
ssuA	aliphatic sulfonate ABC transporter periplasmic binding protein	CDS	995985	996944	6.80723	-0.401987	0.465944	-0.862737	0.388282	0.519703
ssuE	NADPH-dependent FMN reductase	CDS	996937	997512	4.72009	0.324317	0.495372	0.654694	0.512665	0.634615
elfA	putative laminin-binding fimbrial subunit	CDS	997868	998407	12.582	-0.214684	0.386512	-0.555441	0.578593	0.692088
elfD	putative fimbrial chaperone ElfD	CDS	998490	999191	3.91711	-0.748783	0.551195	-1.35847	0.174314	0.276408
elfC	putative fimbrial usher protein ElfC	CDS	999216	1001816	56.0567	-0.210947	0.212788	-0.991345	0.321517	0.450124
elfG	putative fimbrial-like adhesin protein	CDS	1001807	1002877	44.7517	-0.444836	0.232774	-1.91102	0.0560024	0.10744
ycbU	putative fimbrial protein YcbU	CDS	1002889	1003431	18.9583	-0.711946	0.356165	-1.99892	0.0456167	0.0908136
ycbV	putative fimbrial protein YcbV	CDS	1003439	1003954	19.4408	0.0185704	0.324652	0.0572008	0.954385	0.97492
ycbF	putative fimbrial chaperone YcbF	CDS	1003947	1004657	47.843	0.361514	0.226658	1.59497	0.110719	0.191107
pyrD	dihydroorotate dehydrogenase%2C type 2	CDS	1004768	1005778	31.6423	-1.43583	0.266666	-5.38437	7.26996e-08	4.09262e-07
zapC	cell division protein ZapC	CDS	1005952	1006494	633.691	-0.474552	0.119948	-3.95633	7.61096e-05	0.000287181
ycbX	6-N-hydroxylaminopurine resistance protein	CDS	1006491	1007600	112.683	0.374821	0.160324	2.33789	0.0193929	0.043963
rlmL	fused 23S rRNA m(2)G2445 methyltransferase and 23S rRNA m(7)G2069 methyltransferase	CDS	1007844	1009952	175.269	-0.0214447	0.133141	-0.161067	0.872041	0.917481
uup	ATP-binding protein Uup	CDS	1009964	1011871	366.827	-0.496852	0.136038	-3.6523	0.000259903	0.000893145
pqiA	intermembrane transport protein PqiA	CDS	1012001	1013254	264.497	-0.804671	0.133501	-6.02746	1.66558e-09	1.13105e-08
pqiB	intermembrane transport protein PqiB	CDS	1013259	1014899	142.401	-0.0603161	0.144628	-0.417043	0.676647	0.770428
pqiC	intermembrane transport lipoprotein PqiC	CDS	1014896	1015459	84.9602	-0.45275	0.220585	-2.05249	0.0401216	0.0815965
rmf	ribosome modulation factor	CDS	1015715	1015882	25138.5	0.451636	0.127685	3.53712	0.000404514	0.00134237
fabA	beta-hydroxyacyl-acyl carrier protein dehydratase/isomerase	CDS	1015952	1016470	1827.2	0.108672	0.0758857	1.43205	0.152129	0.248248
ycbZ	putative ATP-dependent protease YcbZ	CDS	1016539	1018299	337.504	-0.318186	0.119576	-2.66095	0.00779209	0.0194396
matP	macrodomain Ter protein	CDS	1018485	1018937	135.56	0.902711	0.153635	5.87569	4.2109e-09	2.72121e-08
ompA	outer membrane protein A	CDS	1019013	1020053	3155.96	1.29664	0.114679	11.3067	1.21602e-29	3.08624e-28
sulA	cell division inhibitor SulA	CDS	1020410	1020919	911.034	0.679894	0.108967	6.23945	4.39108e-10	3.10727e-09
sxy	transcriptional coactivator for CRP	CDS	1021138	1021767	71.3577	-0.0507039	0.194992	-0.26003	0.794841	0.860572
yccS	putative transporter YccS	CDS	1021730	1023883	136.427	-0.263102	0.157193	-1.67375	0.0941798	0.166482
yccF	PF03733 family inner membrane protein YccF	CDS	1023902	1024348	27.832	-0.211333	0.323197	-0.653884	0.513187	0.634742
helD	DNA helicase IV	CDS	1024471	1026525	221.626	0.136068	0.142843	0.952573	0.340806	0.470757
mgsA	methylglyoxal synthase	CDS	1026557	1027015	545.257	0.29361	0.108294	2.71124	0.00670317	0.0170126
yccT	DUF2057 domain-containing protein YccT	CDS	1027111	1027773	60.3248	-0.0476347	0.243127	-0.195926	0.844668	0.896991
yccU	putative HspQ acetyl donor	CDS	1027946	1028359	452.361	0.0721703	0.140837	0.512439	0.608344	0.717009
hspQ	heat shock protein HspQ	CDS	1028404	1028721	897.801	2.02089	0.198622	10.1745	2.57637e-24	5.0889e-23
rlmI	23S rRNA m(5)C1962 methyltransferase	CDS	1028779	1029969	325.173	-0.207713	0.153535	-1.35287	0.176097	0.279041
yccX	acylphosphatase	CDS	1030064	1030342	248.027	-0.858501	0.158008	-5.43329	5.53245e-08	3.18554e-07
tusE	sulfur transfer protein TusE	CDS	1030339	1030668	213.994	-0.862854	0.1302	-6.62714	3.42252e-11	2.63088e-10
yccA	modulator of FtsH protease	CDS	1030759	1031418	3794.2	0.658557	0.153988	4.27668	1.89698e-05	7.89193e-05
serT	tRNA-Ser	tRNA	1031625	1031712	6178.17	0.09252	0.35308	0.262037	0.793293	0.859716
hyaA	hydrogenase 1 small subunit	CDS	1032139	1033257	16.1161	0.689048	0.367881	1.87302	0.0610657	0.115737
hyaB	hydrogenase 1 large subunit	CDS	1033254	1035047	13.2011	-0.800479	0.411589	-1.94485	0.0517933	0.100511
hyaC	hydrogenase 1 cytochrome b subunit	CDS	1035066	1035773	15.0158	-0.502926	0.37654	-1.33565	0.181664	0.285768
hyaD	putative hydrogenase 1 maturation protease HyaD	CDS	1035770	1036357	19.564	-1.3423	0.406261	-3.30402	0.000953086	0.00292623
hyaE	putative HyaA chaperone	CDS	1036354	1036752	10.7937	-0.00159407	0.388943	-0.00409847	0.99673	0.998268
hyaF	protein HyaF	CDS	1036749	1037606	17.2363	-0.402042	0.350155	-1.14818	0.250893	0.368631
appC	cytochrome bd-II subunit 1	CDS	1037740	1039284	43.4242	0.257236	0.231477	1.11128	0.266448	0.387351
appB	cytochrome bd-II subunit 2	CDS	1039296	1040432	46.0074	-0.636315	0.242054	-2.62882	0.0085682	0.0212591
appX	cytochrome bd-II accessory subunit AppX	CDS	1040445	1040537	23.8187	0.196525	0.305656	0.642961	0.520249	0.640686
appA	periplasmic phosphoanhydride phosphatase/multiple inositol-polyphosphate phosphatase	CDS	1040617	1041915	74.6237	-0.0284106	0.201559	-0.140954	0.887906	0.928368
etk	protein-tyrosine kinase Etk	CDS	1042030	1044210	272.575	-0.753337	0.213924	-3.52153	0.00042907	0.00141251
etp	phosphotyrosine-protein phosphatase Etp	CDS	1044230	1044676	8.37656	-0.526048	0.456177	-1.15317	0.248842	0.366271
gfcE	putative exopolysaccharide export lipoprotein GfcE	CDS	1044664	1045803	15.534	0.235883	0.347786	0.678243	0.497617	0.620572
gfcD	putative lipoprotein GfcD	CDS	1045849	1047945	52.122	0.00979681	0.207626	0.047185	0.962366	0.979178
gfcC	capsule biosynthesis GfcC family protein	CDS	1047945	1048691	9.02392	-0.252497	0.422644	-0.597422	0.550226	0.668613
gfcB	lipoprotein GfcB	CDS	1048688	1049332	11.8714	-0.228366	0.365842	-0.624219	0.532484	0.652835
gfcA	threonine-rich inner membrane protein GfcA	CDS	1049439	1049744	11.6425	-0.859045	0.420193	-2.04441	0.0409135	0.0830148
insA4	IS1 family protein InsA	CDS	1049833	1050108	26.4039	0.609233	0.259555	2.34722	0.0189139	0.0431205
insB4	IS1 family protein InsB	CDS	1050027	1050530	42.8148	0.633686	0.206198	3.07319	0.00211783	0.00605113
cspH	CspA family protein CspH	CDS	1050963	1051175	0.949745	0.21734	0.644945	0.33699	0.736124	0.816151
cspG	cold shock protein CspG	CDS	1051461	1051673	203.362	0.254014	0.244021	1.04095	0.297897	0.423318
ymcF	protein YmcF	CDS	1051684	1051872	74.3826	0.460762	0.333947	1.37975	0.167664	0.268582
ymcE	protein YmcE	CDS	1051847	1052077	49.5969	-1.77753	0.238269	-7.46021	8.63872e-14	8.49474e-13
gnsA	putative phosphatidylethanolamine synthesis regulator GnsA	CDS	1052067	1052240	63.7189	-2.45162	0.247911	-9.8891	4.64162e-23	8.50278e-22
yccM	putative electron transport protein YccM	CDS	1052289	1053362	47.4352	-0.262383	0.258382	-1.01548	0.309875	0.437329
torS	sensor histidine kinase TorS	CDS	1053434	1056178	63.0923	0.207555	0.264928	0.783437	0.43337	0.562675
torT	periplasmic trimethylamine-N-oxide binding protein	CDS	1056261	1057289	90.9178	-0.690891	0.205499	-3.36201	0.00077376	0.00241926
torR	DNA-binding transcriptional dual regulator TorR	CDS	1057262	1057954	61.1473	0.324908	0.191027	1.70085	0.0889717	0.158821
torC	cytochrome c menaquinol dehydrogenase TorC	CDS	1058084	1059256	16.1373	-0.00794184	0.327901	-0.0242202	0.980677	0.988291
torA	trimethylamine N-oxide reductase 1	CDS	1059256	1061802	60.8195	-0.270076	0.23177	-1.16528	0.243906	0.360581
torD	trimethylamine-N-oxide reductase-specific chaperone	CDS	1061799	1062398	31.0164	-0.345113	0.250352	-1.37851	0.168045	0.269001
cbpM	chaperone modulator CbpM	CDS	1062550	1062855	187.419	-0.701993	0.140406	-4.99974	5.74078e-07	2.88819e-06
cbpA	curved DNA-binding protein	CDS	1062855	1063775	195.913	-1.03976	0.15069	-6.89996	5.20176e-12	4.33607e-11
yccE	uncharacterized protein YccE	CDS	1064036	1065292	11.5784	-0.82903	0.354387	-2.33934	0.0193179	0.043815
agp	glucose-1-phosphatase	CDS	1065585	1066826	63.2269	0.0301987	0.202854	0.148869	0.881657	0.923054
yccJ	PF13993 family protein YccJ	CDS	1066864	1067091	447.86	-0.671569	0.142392	-4.71635	2.40107e-06	1.13863e-05
wrbA	NAD(P)H:quinone oxidoreductase	CDS	1067112	1067708	530.347	-0.454145	0.14192	-3.20001	0.00137421	0.00407776
ymdF	stress-induced bacterial acidophilic repeat motifs-containing protein YmdF	CDS	1068081	1068254	235.846	-1.05957	0.274511	-3.85984	0.00011346	0.000418723
rutG	pyrimidine:H(+) symporter	CDS	1068511	1069839	4750.35	-0.224335	0.148185	-1.51389	0.130054	0.217564
rutF	FMN reductase RutF	CDS	1069860	1070354	2513.95	0.0922984	0.136033	0.678502	0.497454	0.620572
rutE	putative malonic semialdehyde reductase	CDS	1070365	1070955	1519.41	0.25516	0.121248	2.10445	0.0353393	0.0734346
rutD	putative aminoacrylate hydrolase RutD	CDS	1070965	1071765	3085.4	0.48491	0.131701	3.68191	0.000231497	0.000804662
rutC	3-aminoacrylate deaminase	CDS	1071773	1072159	1161.84	0.392966	0.145221	2.70599	0.00681012	0.0172455
rutB	ureidoacrylate amidohydrolase	CDS	1072171	1072863	4447.49	0.568819	0.110444	5.15031	2.60055e-07	1.37375e-06
rutA	pyrimidine monooxygenase RutA	CDS	1072863	1074011	16252.3	0.685038	0.115962	5.90746	3.47426e-09	2.27094e-08
rutR	DNA-binding transcriptional dual regulator RutR	CDS	1074242	1074880	158.656	-0.614313	0.147532	-4.16394	3.12807e-05	0.000125537
putA	fused DNA-binding transcriptional repressor/proline dehydrogenase/1-pyrroline-5-carboxylate dehydrogenase PutA	CDS	1074920	1078882	401.354	0.23255	0.157661	1.47499	0.140214	0.231589
ymdG	protein YmdG	CDS	1079120	1079146	77.2036	-1.3247	0.185261	-7.15043	8.65059e-13	7.63099e-12
putP	proline:Na(+) symporter	CDS	1079305	1080813	581.298	-0.735732	0.125284	-5.87252	4.29209e-09	2.76974e-08
efeO	ferrous iron transport system protein EfeO	CDS	1082243	1083370	20.8871	0.112763	0.314546	0.358494	0.719973	0.804436
efeB	heme-containing peroxidase/deferrochelatase	CDS	1083376	1084647	76.8905	-0.115936	0.189671	-0.611245	0.541037	0.660557
phoH	ATP-binding protein PhoH	CDS	1084992	1086056	1825.68	-1.41986	0.161261	-8.80472	1.3118e-18	1.73241e-17
pgaD	poly-N-acetyl-D-glucosamine synthase subunit PgaD	CDS	1086106	1086519	14.0829	-0.857926	0.348545	-2.46145	0.0138376	0.0325721
pgaC	poly-N-acetyl-D-glucosamine synthase subunit PgaC	CDS	1086521	1087846	11.2184	0.0315714	0.414623	0.0761449	0.939304	0.964352
pgaB	poly-beta-1%2C6-N-acetyl-D-glucosamine N-deacetylase and beta-1%2C6 glycoside hydrolase	CDS	1087839	1089857	19.6334	-0.307821	0.354617	-0.868038	0.385374	0.516751
pgaA	partially deacetylated poly-beta-1%2C6-N-acetyl-D-glucosamine export outer membrane porin	CDS	1089866	1092289	38.0127	-0.826071	0.23184	-3.56312	0.000366479	0.00122781
dgcT	putative diguanylate cyclase DgcT	CDS	1092876	1094234	190.778	-1.06491	0.182386	-5.83877	5.25861e-09	3.36004e-08
insF4	IS3 element protein InsF	CDS	1094275	1095141	56.0458	-0.118544	0.192915	-0.614489	0.538892	0.658292
insE4	IS3 element protein InsE	CDS	1095138	1095437	11.5006	0.185991	0.381018	0.488143	0.625448	0.730816
ycdU	uncharacterized protein YcdU	CDS	1095843	1096829	37.2641	-0.686545	0.294409	-2.33194	0.0197036	0.0445562
serX	tRNA-Ser	tRNA	1097565	1097652	33528.7	0.195133	0.305915	0.637867	0.52356	0.644066
ghrA	glyoxylate/hydroxypyruvate reductase A	CDS	1097886	1098824	179.933	0.965752	0.134813	7.16364	7.85643e-13	6.99839e-12
ycdX	zinc-binding phosphatase YcdX	CDS	1098879	1099616	205.463	0.184794	0.137801	1.34101	0.179916	0.283706
ycdY	chaperone protein YcdY	CDS	1099640	1100194	169.323	-0.0710717	0.135013	-0.526405	0.598607	0.709119
ycdZ	inner membrane protein YcdZ	CDS	1100296	1100787	221.68	0.229729	0.123429	1.86123	0.0627119	0.118412
csgG	curli secretion channel	CDS	1100851	1101684	75.4585	-0.405931	0.182735	-2.22141	0.0263231	0.0567881
csgF	curli assembly component CsgF	CDS	1101711	1102127	5.94996	-1.39443	0.542105	-2.57225	0.0101041	0.0246128
csgE	curli assembly component CsgE	CDS	1102152	1102541	7.99032	-0.719001	0.509406	-1.41145	0.158112	0.255807
csgD	DNA-binding transcriptional dual regulator CsgD	CDS	1102546	1103196	38.2815	-1.45461	0.290196	-5.01252	5.37223e-07	2.70877e-06
csgB	curlin%2C minor subunit	CDS	1103951	1104406	3.86672	-0.584348	0.57636	-1.01386	0.31065	0.43815
csgA	curlin%2C major subunit	CDS	1104447	1104902	35.6532	-1.07019	0.279852	-3.82414	0.00013123	0.000477323
csgC	curlin chaperone	CDS	1104961	1105293	4.8153	0.0939588	0.557117	0.168652	0.86607	0.912467
ymdA	uncharacterized protein YmdA	CDS	1105414	1105725	14.7773	-0.226692	0.364712	-0.621564	0.534229	0.654708
ymdB	2'-O-acetyl-ADP-ribose deacetylase%2C regulator of RNase III activity	CDS	1105820	1106353	316.003	0.468875	0.134004	3.49897	0.000467065	0.00152324
clsC	cardiolipin synthase C	CDS	1106355	1107776	124.006	-0.643555	0.148683	-4.32836	1.50225e-05	6.33693e-05
opgC	osmoregulated periplasmic glucans (OPG) biosynthesis protein C	CDS	1107784	1108941	44.8723	-1.4606	0.253713	-5.75689	8.5678e-09	5.41163e-08
opgG	osmoregulated periplasmic glucans biosynthesis protein G	CDS	1109335	1110870	350.032	0.753571	0.0945485	7.9702	1.58416e-15	1.76827e-14
opgH	osmoregulated periplasmic glucans biosynthesis protein H	CDS	1110863	1113406	525.457	0.679857	0.123302	5.51377	3.51237e-08	2.06693e-07
yceK	DUF1375 domain-containing lipoprotein YceK	CDS	1113579	1113806	15.4387	0.2932	0.42981	0.682161	0.495137	0.618479
msyB	acidic protein MsyB	CDS	1113807	1114181	607.692	-0.201489	0.127845	-1.57604	0.115016	0.197251
mdtG	efflux pump MdtG	CDS	1114264	1115490	73.4072	-1.16887	0.218898	-5.33979	9.30556e-08	5.18713e-07
lpxL	lauroyl acyltransferase	CDS	1115662	1116582	98.7938	0.286404	0.237954	1.20361	0.22874	0.341382
trhO	tRNA U34 hydroxylase TrhO	CDS	1116807	1117859	94.7053	-0.267984	0.165855	-1.61577	0.106144	0.184332
yceI	protein YceI	CDS	1117901	1118476	149.632	0.617671	0.145339	4.24987	2.13894e-05	8.82581e-05
yceJ	putative cytochrome b561 YceJ	CDS	1118480	1119046	128.14	0.272265	0.221388	1.22981	0.21877	0.329751
yceO	DUF2770 domain-containing protein YceO	CDS	1119307	1119447	3.11036	0.731778	0.578585	1.26477	0.205954	0.314452
solA	N-methyl-L-tryptophan oxidase	CDS	1119468	1120586	164.363	0.926674	0.137746	6.7274	1.72722e-11	1.37181e-10
bssS	regulator of biofilm formation	CDS	1120701	1120955	3319.19	2.36344	0.164994	14.3244	1.54092e-46	1.00006e-44
dinI	DNA damage-inducible protein I	CDS	1121242	1121487	769.834	-0.0135247	0.0909667	-0.148677	0.881808	0.923054
pyrC	dihydroorotase	CDS	1121561	1122607	186.436	-1.02996	0.157256	-6.54958	5.76976e-11	4.34693e-10
yceB	putative lipid-binding lipoprotein YceB	CDS	1122713	1123273	163.446	-1.64874	0.164968	-9.99431	1.6141e-23	3.04267e-22
grxB	reduced glutaredoxin 2	CDS	1123407	1124054	152.706	-0.890035	0.182875	-4.86691	1.13358e-06	5.56741e-06
mdtH	multidrug efflux pump MdtH	CDS	1124118	1125326	81.5284	-0.571696	0.230505	-2.48019	0.0131314	0.0311194
rimJ	ribosomal-protein-S5-alanine N-acetyltransferase	CDS	1125562	1126146	166.915	0.424159	0.140227	3.02479	0.00248803	0.00699322
yceH	DUF480 domain-containing protein YceH	CDS	1126157	1126804	131.922	0.579577	0.157318	3.6841	0.000229511	0.000798367
yceM	putative oxidoreductase YceM	CDS	1126806	1127729	217.643	0.393398	0.137086	2.86971	0.00410848	0.0109987
murJ	lipid II flippase MurJ	CDS	1127839	1129374	161.98	0.0168349	0.134383	0.125275	0.900306	0.937378
flgN	flagellar biosynthesis protein FlgN	CDS	1129414	1129830	128.892	1.13529	0.202656	5.60208	2.1179e-08	1.27607e-07
flgM	anti-sigma factor for FliA (sigma(28))	CDS	1129835	1130128	106.71	1.2114	0.200059	6.05521	1.40234e-09	9.5946e-09
flgA	flagellar basal body P-ring formation protein FlgA	CDS	1130204	1130863	20.5146	0.045642	0.313863	0.14542	0.884379	0.925532
flgB	flagellar basal-body rod protein FlgB	CDS	1131018	1131434	0.786024	0.216153	0.643045	0.33614	0.736765	0.816571
flgC	flagellar basal-body rod protein FlgC	CDS	1131438	1131842	2.23785	0.280833	0.628848	0.446584	0.655176	0.754299
flgD	flagellar biosynthesis%2C initiation of hook assembly	CDS	1131854	1132549	5.45388	0.254391	0.507001	0.501755	0.61584	0.722935
flgE	flagellar hook protein FlgE	CDS	1132574	1133782	7.98025	0.513978	0.416307	1.23461	0.216975	0.32759
flgF	flagellar basal-body rod protein FlgF	CDS	1133802	1134557	6.71064	-0.489778	0.491267	-0.996971	0.318779	0.446703
flgG	flagellar basal-body rod protein FlgG	CDS	1134729	1135511	8.17396	-0.129306	0.475935	-0.271689	0.785862	0.853291
flgH	flagellar L-ring protein	CDS	1135564	1136262	5.91431	0.364608	0.525743	0.69351	0.48799	0.613091
flgI	flagellar P-ring protein	CDS	1136274	1137371	9.06014	0.167629	0.434879	0.38546	0.699896	0.789504
flgJ	putative peptidoglycan hydrolase FlgJ	CDS	1137371	1138312	9.80924	-0.134283	0.44476	-0.301921	0.762712	0.836553
flgK	flagellar hook-filament junction protein 1	CDS	1138378	1140021	227.719	0.466733	0.22294	2.09353	0.0363018	0.0751339
flgL	flagellar hook-filament junction protein 2	CDS	1140033	1140986	71.9491	0.706616	0.253924	2.78279	0.00538939	0.0140309
flgO	small RNA FlgO	ncRNA	1140986	1141063	10.3151	-0.624137	0.379093	-1.6464	0.0996821	0.174578
rne	ribonuclease E	CDS	1141182	1144367	901.146	1.33716	0.0951141	14.0584	6.83867e-45	3.88351e-43
yceQ	DUF2655 domain-containing protein YceQ	CDS	1144502	1144822	8.36715	0.940529	0.464834	2.02337	0.0430354	0.0864355
rluC	23S rRNA pseudouridine(955/2504/2580) synthase	CDS	1144940	1145899	67.8249	-0.195652	0.2278	-0.858878	0.390408	0.521501
yceF	m(7)GTP pyrophosphatase	CDS	1146011	1146595	187.417	-0.503469	0.154242	-3.26416	0.0010979	0.00332074
sraB	small RNA SraB	ncRNA	1146589	1146757	314.654	-0.237993	0.123229	-1.9313	0.0534462	0.103278
yceD	DUF177 domain-containing protein YceD	CDS	1146794	1147315	653.502	0.365557	0.0957723	3.81694	0.000135118	0.000490679
rpmF	50S ribosomal subunit protein L32	CDS	1147367	1147540	443.202	0.475253	0.106851	4.44781	8.67517e-06	3.79319e-05
plsX	putative phosphate acyltransferase	CDS	1147621	1148691	446.136	-0.182404	0.105761	-1.72468	0.084585	0.152307
fabH	3-oxoacyl-[acyl carrier protein] synthase 3	CDS	1148759	1149712	299.118	-0.0138583	0.118995	-0.11646	0.907288	0.941912
fabD	[acyl-carrier-protein] S-malonyltransferase	CDS	1149728	1150657	262.831	-0.175736	0.14305	-1.2285	0.219261	0.330163
fabG	3-oxoacyl-[acyl-carrier-protein] reductase FabG	CDS	1150670	1151404	651.173	-0.300809	0.100111	-3.00475	0.00265801	0.00742184
acpP	acyl carrier protein	CDS	1151615	1151851	1546.14	-0.368194	0.114979	-3.20226	0.00136353	0.00405135
fabF	3-oxoacyl-[acyl carrier protein] synthase 2	CDS	1151939	1153180	1084.78	-0.971099	0.107843	-9.00477	2.1612e-19	3.00254e-18
pabC	aminodeoxychorismate lyase	CDS	1153300	1154109	140.989	-0.0888069	0.194539	-0.4565	0.648031	0.749492
mltG	endolytic murein transglycosylase	CDS	1154112	1155134	110.923	-0.127184	0.164579	-0.772785	0.43965	0.568554
tmk	Tmk	CDS	1155124	1155765	151.792	0.0480174	0.132827	0.361503	0.717724	0.80212
holB	DNA polymerase III subunit delta'	CDS	1155762	1156766	77.399	0.326089	0.206381	1.58003	0.114099	0.196197
ycfH	putative metal-dependent hydrolase YcfH	CDS	1156777	1157574	747.639	-0.931848	0.144283	-6.45848	1.05763e-10	7.78737e-10
ptsG	glucose-specific PTS enzyme IIBC component	CDS	1157869	1159302	209.142	0.269851	0.1333	2.02439	0.0429296	0.086296
fhuE	ferric coprogen/ferric rhodotorulic acid outer membrane transporter	CDS	1159362	1161551	194.595	0.519859	0.161265	3.22364	0.00126572	0.003788
hinT	purine nucleoside phosphoramidase	CDS	1161885	1162244	247.515	0.635773	0.1411	4.50582	6.6117e-06	2.95058e-05
ycfL	DUF1425 domain-containing protein YcfL	CDS	1162247	1162624	84.221	0.5327	0.195196	2.72905	0.00635162	0.0162353
lpoB	outer membrane lipoprotein - activator of MrcB activity	CDS	1162638	1163279	151.871	0.572539	0.153177	3.73775	0.000185671	0.000659503
thiK	thiamine kinase	CDS	1163260	1164084	82.7689	-0.683908	0.171345	-3.99141	6.56817e-05	0.000250329
nagZ	beta-N-acetylglucosaminidase	CDS	1164095	1165120	456.474	-0.0492114	0.0974615	-0.504932	0.613607	0.721619
ycfP	PF05728 family protein YcfP	CDS	1165143	1165685	385.363	0.250308	0.104909	2.38596	0.0170346	0.0392237
ndh	NADH:quinone oxidoreductase II	CDS	1166085	1167389	523.158	1.27253	0.1312	9.69916	3.04005e-22	5.29156e-21
ycfJ	PF05433 family protein YcfJ	CDS	1167599	1168138	47.3276	0.571036	0.236925	2.4102	0.0159439	0.0370502
comR	DNA-binding transcriptional repressor ComR	CDS	1168200	1168832	400.997	0.376005	0.134752	2.79035	0.00526517	0.0137469
bhsA	DUF1471 domain-containing multiple stress resistance outer membrane protein BhsA	CDS	1169073	1169330	4795.79	1.09347	0.0951733	11.4892	1.49448e-30	3.97043e-29
bhsB	small RNA BhsB	ncRNA	1169303	1169402	771.969	1.02571	0.110875	9.25105	2.22299e-20	3.32206e-19
ldtC	L%2CD-transpeptidase LdtC	CDS	1169412	1170374	1433.37	1.31499	0.111749	11.7673	5.75499e-32	1.67596e-30
mfd	transcription-repair coupling factor	CDS	1170518	1173964	332.046	0.304047	0.109334	2.7809	0.0054208	0.0141046
ycfT	inner membrane protein YcfT	CDS	1174092	1175165	16.96	-0.793789	0.3541	-2.24171	0.0249803	0.0543774
lolC	lipoprotein release complex - inner membrane subunit	CDS	1175427	1176626	437.24	0.276534	0.10007	2.76341	0.00572015	0.0147988
lolD	lipoprotein release complex - ATP binding subunit	CDS	1176619	1177320	149.198	0.153443	0.173674	0.883513	0.376959	0.509529
lolE	lipoprotein release complex - inner membrane subunit	CDS	1177320	1178564	484.022	-0.619512	0.120008	-5.16227	2.4397e-07	1.29029e-06
nagK	N-acetyl-D-glucosamine kinase	CDS	1178593	1179504	417.643	-0.634241	0.110342	-5.74796	9.03274e-09	5.6523e-08
cobB	protein-lysine deacetylase/desuccinylase/lipoamidase	CDS	1179520	1180359	63.735	-0.260919	0.195014	-1.33795	0.180914	0.284933
cobB	CobB-S	CDS	1179631	1180359	54.6652	-0.238894	0.202365	-1.18051	0.237797	0.352812
ycfZ	putative inner membrane protein YcfZ	CDS	1180479	1181267	5.87029	-0.99276	0.506539	-1.95989	0.0500088	0.0977581
ymfA	putative inner membrane protein YmfA	CDS	1181264	1181725	2.13613	-1.25805	0.627912	-2.00354	0.045119	0.0900201
potD	spermidine preferential ABC transporter periplasmic binding protein	CDS	1181783	1182829	97.4466	0.195806	0.173607	1.12787	0.259377	0.378039
potC	spermidine preferential ABC transporter membrane subunit PotC	CDS	1182826	1183620	37.1329	0.2074	0.25079	0.826985	0.408246	0.538676
potB	spermidine preferential ABC transporter membrane subunit PotB	CDS	1183617	1184444	27.437	0.5451	0.24388	2.23512	0.0254096	0.055048
potA	spermidine preferential ABC transporter ATP binding subunit	CDS	1184458	1185594	76.2428	0.651004	0.183865	3.54067	0.000399119	0.00132544
pepT	peptidase T	CDS	1185844	1187070	420.199	0.406966	0.0965232	4.21625	2.48393e-05	0.000101116
roxA	50S ribosomal protein L16-arginine 3-hydroxylase	CDS	1187119	1188240	743.366	0.107149	0.0770152	1.39126	0.164145	0.263876
phoQ	sensor histidine kinase PhoQ	CDS	1188316	1189776	339.808	0.071062	0.112989	0.628931	0.529394	0.649484
phoP	DNA-binding transcriptional dual regulator PhoP	CDS	1189776	1190447	468.551	0.4908	0.104158	4.71208	2.45197e-06	1.16155e-05
purB	adenylosuccinate lyase	CDS	1190616	1191986	105.311	-0.421917	0.153981	-2.74006	0.00614273	0.0157753
hflD	lysogenization regulator	CDS	1191990	1192631	76.8172	-0.00995562	0.198599	-0.0501292	0.960019	0.977289
mnmA	tRNA-specific 2-thiouridylase	CDS	1192667	1193773	183.653	-0.102957	0.131657	-0.782009	0.434209	0.563282
nudJ	phosphatase NudJ	CDS	1193827	1194288	36.8939	-0.67423	0.271273	-2.48542	0.0129397	0.0307133
rluE	23S rRNA pseudouridine(2457) synthase	CDS	1194298	1194951	22.4652	-0.721924	0.332823	-2.16909	0.0300755	0.063728
icd	isocitrate dehydrogenase	CDS	1195123	1196373	4611.72	1.02618	0.0924367	11.1014	1.23468e-28	2.98358e-27
C0293	small regulatory RNA C0293	ncRNA	1196711	1196782	7.65918	0.212184	0.571146	0.371505	0.710262	0.796917
ymfD	putative SAM-dependent methyltransferase YmfD	CDS	1196867	1197532	9.6803	-1.81392	0.402607	-4.50543	6.62384e-06	2.9531e-05
ymfE	uncharacterized protein YmfE	CDS	1197533	1198237	9.9262	-0.466294	0.411105	-1.13425	0.256691	0.375088
lit	cell death peptidase Lit	CDS	1198695	1199588	13.9836	-0.435382	0.374786	-1.16168	0.245364	0.362383
intE	putative integrase	CDS	1199679	1200806	37.6516	-0.788015	0.280692	-2.8074	0.00499428	0.0130986
xisE	putative excisionase	CDS	1200787	1201032	17.1852	-0.147206	0.351564	-0.418718	0.675422	0.769864
ymfH	putative protein YmfH	CDS	1201069	1201380	230.455	-2.81601	0.22033	-12.7809	2.09761e-37	7.68505e-36
ymfI	uncharacterized protein YmfI	CDS	1201497	1201838	85.6235	0.743668	0.245585	3.02815	0.00246054	0.0069258
ymfJ	uncharacterized protein YmfJ	CDS	1201776	1202084	21.2792	-1.41634	0.312989	-4.52521	6.03345e-06	2.71117e-05
ymfK	putative repressor protein YmfK	CDS	1202259	1202933	219.661	0.234126	0.124257	1.8842	0.0595374	0.113551
ymfT	putative DNA-binding transcriptional regulator YmfT	CDS	1203024	1203224	4.95361	-0.393937	0.583533	-0.675089	0.499619	0.622169
ymfL	uncharacterized protein YmfL	CDS	1203268	1203825	7.13861	0.375476	0.478149	0.78527	0.432295	0.5616
ymfM	cell division inhibitor YmfM	CDS	1203822	1204160	2.68077	-0.228597	0.618088	-0.369846	0.711497	0.797571
ymfN	chimeric replication protein/phage terminase YmfN	CDS	1204170	1205537	14.0059	0.235616	0.334225	0.704962	0.480834	0.606954
ymfR	IPR020297 domain-containing protein YmfR	CDS	1205549	1205731	3.23851	-0.741763	0.578454	-1.28232	0.19973	0.308421
beeE	protein BeeE	CDS	1205731	1206204	7.9575	0.580116	0.500825	1.15832	0.246733	0.363813
ymfQ	DUF2313 domain-containing protein YmfQ	CDS	1206913	1207497	2.5587	0.791347	0.638291	1.23979	0.215053	0.325445
ycfK	protein StfP	CDS	1207501	1208130	7.25872	0.915156	0.475183	1.9259	0.0541165	0.104307
tfaP	putative tail fiber assembly protein TfaP	CDS	1208132	1208545	28.8679	0.144973	0.284586	0.509418	0.610459	0.718338
tfaE	putative tail fiber assembly protein TfaE	CDS	1208517	1209119	11.2751	-0.324864	0.435994	-0.745112	0.456204	0.583484
pinE	site-specific DNA recombinase	CDS	1209685	1210239	6.33856	-0.141381	0.456598	-0.30964	0.756835	0.831713
mcrA	Type IV methyl-directed restriction enzyme EcoKMcrA	CDS	1210346	1211179	59.3259	-0.227917	0.209227	-1.08933	0.27601	0.397892
iraM	anti-adaptor protein IraM	CDS	1211680	1212003	4.14479	-1.53882	0.54866	-2.80469	0.00503656	0.0131955
ymgK	protein YmgK	CDS	1212260	1212304	0.354631	-0.471312	0.549108	-0.858324	0.390714	0.521755
ymgL	protein YmgL	CDS	1212540	1212650	1.06916	-0.660252	0.648492	-1.01813	0.308614	0.435795
ycgX	DUF1398 domain-containing protein YcgX	CDS	1212703	1213107	5.63249	-1.29974	0.529215	-2.45598	0.0140503	0.0330043
bluR	DNA-binding transcriptional repressor BluR	CDS	1213328	1214059	375.936	0.0462574	0.115009	0.402208	0.687531	0.779305
bluF	blue light- and temperature-regulated antirepressor BluF	CDS	1214264	1215475	135.06	-1.68156	0.195233	-8.61309	7.11145e-18	9.04966e-17
ycgZ	putative two-component system connector protein YcgZ	CDS	1215789	1216025	80.1918	0.150686	0.204513	0.736805	0.461241	0.58827
ymgA	putative two-component system connector protein YmgA	CDS	1216068	1216340	44.8734	0.815803	0.254037	3.21136	0.00132107	0.00394066
ariR	putative two-component system connector protein AriR	CDS	1216369	1216635	15.8373	0.447947	0.367474	1.21899	0.222848	0.334225
ymgC	protein YmgC	CDS	1216748	1216996	26.4572	-0.338666	0.299598	-1.1304	0.258306	0.376963
pdeG	putative c-di-GMP phosphodiesterase PdeG	CDS	1217328	1218851	32.7116	-1.19015	0.274967	-4.32835	1.50228e-05	6.33693e-05
ymgF	inner membrane protein YmgF	CDS	1218983	1219201	4.95088	-0.651924	0.511499	-1.27454	0.202473	0.310887
ymgD	PF16456 family protein YmgD	CDS	1222305	1222634	21.1938	-1.13446	0.329686	-3.44102	0.000579516	0.00185013
ymgG	PF13436 family protein YmgG	CDS	1222644	1222988	6.22751	-1.87775	0.50453	-3.72178	0.000197823	0.000697757
ymgI	uncharacterized protein YmgI	CDS	1222990	1223163	1.31752	-1.90842	0.643018	-2.96791	0.00299834	0.00830576
ymgJ	uncharacterized protein YmgJ	CDS	1223264	1223449	3.68435	-0.412155	0.600581	-0.68626	0.492549	0.616263
minE	Z-ring positioning protein MinE	CDS	1224279	1224545	53.6485	-1.08592	0.275329	-3.94408	8.01068e-05	0.000300268
minD	Z-ring positioning protein MinD	CDS	1224549	1225361	126.309	-0.541028	0.166844	-3.24272	0.00118394	0.0035691
minC	Z-ring positioning protein MinC	CDS	1225385	1226080	130.405	-1.15688	0.17827	-6.48947	8.61397e-11	6.38389e-10
ycgJ	PF05666 family protein YcgJ	CDS	1226600	1226968	46.3801	-1.02206	0.254746	-4.01208	6.0187e-05	0.000230742
pliG	inhibitor of g-type lysozyme	CDS	1227071	1227472	33.0943	1.20648	0.314627	3.83464	0.000125751	0.000459602
ymgN	protein YmgN	CDS	1227368	1227427	3.66887	-1.12973	0.579837	-1.94835	0.051373	0.0998937
ycgL	PF05166 family protein YcgL	CDS	1227681	1228007	121.674	0.0160982	0.179792	0.0895378	0.928655	0.957313
ycgM	putative isomerase/hydrolase	CDS	1228079	1228738	288.65	-0.112531	0.15729	-0.715436	0.474339	0.600425
ycgN	putative metal-chelating domain-containing protein YcgN	CDS	1228815	1229276	181.798	-0.409557	0.150861	-2.7148	0.00663156	0.016878
hlyE	hemolysin E	CDS	1229483	1230394	10.4095	-0.165388	0.382535	-0.432346	0.66549	0.762694
umuD	DNA polymerase V protein UmuD	CDS	1230767	1231186	258.362	0.513675	0.141872	3.6207	0.000293806	0.000998326
umuC	DNA polymerase V catalytic protein	CDS	1231186	1232454	269.1	0.366682	0.148606	2.46748	0.0136068	0.0321375
dsbB	protein thiol:quinone oxidoreductase DsbB	CDS	1232500	1233030	266.297	-1.10153	0.137399	-8.01702	1.08343e-15	1.22439e-14
nhaB	Na(+):H(+) antiporter NhaB	CDS	1233176	1234717	165.228	0.934547	0.168943	5.53172	3.17104e-08	1.87335e-07
fadR	DNA-binding transcriptional dual regulator FadR	CDS	1234938	1235657	185.128	-0.290945	0.132039	-2.20348	0.027561	0.0591029
ycgB	PF04293 family protein YcgB	CDS	1235709	1237241	851.548	-0.163507	0.12006	-1.36187	0.173238	0.275278
dadA	D-amino acid dehydrogenase	CDS	1237571	1238869	360.682	-0.0348828	0.142301	-0.245133	0.806353	0.868896
dadX	alanine racemase 2	CDS	1238879	1239949	174.378	-0.221981	0.171648	-1.29323	0.19593	0.303482
ymgM	protein YmgM	CDS	1240260	1240463	8.66326	-0.627365	0.487408	-1.28714	0.198044	0.30647
cvrA	putative K(+):H(+) antiporter	CDS	1240335	1242071	288.123	-0.256357	0.127184	-2.01563	0.0438383	0.0878119
ldcA	murein tetrapeptide carboxypeptidase	CDS	1242166	1243080	168.455	0.292268	0.162484	1.79875	0.0720582	0.133399
emtA	lytic murein transglycosylase E	CDS	1243180	1243791	213.783	-0.124311	0.109386	-1.13644	0.255772	0.374226
ycgR	flagellar brake protein YcgR	CDS	1243793	1244527	21.6533	0.189108	0.312647	0.604861	0.545271	0.664476
ymgE	PF04226 family protein YmgE	CDS	1244728	1244982	291.604	-0.986827	0.152669	-6.46383	1.02088e-10	7.52899e-10
ycgY	uncharacterized protein YcgY	CDS	1245160	1245600	27.6213	-1.21491	0.270753	-4.48714	7.21857e-06	3.20566e-05
treA	periplasmic trehalase	CDS	1245679	1247376	78.4219	-0.264268	0.215295	-1.22747	0.219646	0.330634
dhaM	dihydroxyacetone kinase subunit M	CDS	1247696	1249114	125.29	0.456571	0.186037	2.45419	0.0141201	0.0331513
dhaL	dihydroxyacetone kinase subunit L	CDS	1249125	1249757	60.5967	0.31627	0.226988	1.39333	0.163519	0.263241
dhaK	dihydroxyacetone kinase subunit K	CDS	1249768	1250838	125.234	-0.0325478	0.166365	-0.195641	0.844891	0.897018
dhaR	DNA-binding transcriptional dual regulator DhaR	CDS	1251066	1252985	270.279	1.00233	0.119765	8.36913	5.80471e-17	6.958e-16
ycgV	putative autotransporter adhesin YcgV	CDS	1253085	1255952	156.7	0.0643862	0.133782	0.481278	0.630319	0.73424
ychF	redox-responsive ATPase YchF	CDS	1256721	1257812	105.281	0.103345	0.177534	0.582113	0.560491	0.67753
pth	peptidyl-tRNA hydrolase	CDS	1257929	1258513	43.9837	-0.365929	0.241387	-1.51595	0.129533	0.216987
ychH	stress-induced protein	CDS	1258791	1259069	1474.32	-0.579555	0.166796	-3.47464	0.00051154	0.0016564
dauA	aerobic C4-dicarboxylate transporter DauA	CDS	1259124	1260803	127.405	-0.312807	0.149558	-2.09155	0.0364787	0.0754657
prs	ribose-phosphate diphosphokinase	CDS	1260928	1261875	363.624	-0.0917926	0.114173	-0.80398	0.421409	0.551558
ispE	4-(cytidine 5'-diphospho)-2-C-methyl-D-erythritol kinase	CDS	1262026	1262877	573.561	-0.23768	0.133136	-1.78524	0.0742229	0.13696
lolB	outer membrane lipoprotein LolB	CDS	1262877	1263500	79.834	0.0880901	0.195718	0.450087	0.652648	0.753106
hemA	glutamyl-tRNA reductase	CDS	1263714	1264970	509.865	-0.0783199	0.132749	-0.589984	0.555202	0.672967
prfA	peptide chain release factor RF1	CDS	1265012	1266094	143.351	-0.161417	0.168301	-0.959098	0.337509	0.467851
prmC	protein-(glutamine-N(5)) methyltransferase	CDS	1266094	1266927	83.9037	-0.00113317	0.204363	-0.00554488	0.995576	0.997552
ychQ	SirB family protein YchQ	CDS	1266924	1267316	123.024	-0.293133	0.165948	-1.76642	0.0773262	0.141479
ychA	transglutaminase-like/TPR repeat-containing protein	CDS	1267320	1268129	402.894	-0.858861	0.116069	-7.39956	1.36633e-13	1.31789e-12
kdsA	3-deoxy-D-manno-octulosonate 8-phosphate synthase	CDS	1268165	1269019	409.305	0.0297117	0.112345	0.264468	0.791419	0.858095
ldrA	small toxic polypeptide LdrA	CDS	1269168	1269275	39.2629	-0.510901	0.241142	-2.11868	0.0341179	0.0711651
rdlA	putative antisense regulatory RNA RdlA	ncRNA	1269323	1269389	192.649	-1.5189	0.191657	-7.92507	2.28015e-15	2.50817e-14
ldrB	small toxic polypeptide LdrB	CDS	1269703	1269810	28.4944	-0.285375	0.327751	-0.870706	0.383915	0.515708
rdlB	putative antisense regulatory RNA RdlB	ncRNA	1269858	1269923	94.0861	-1.93819	0.243229	-7.96861	1.60468e-15	1.78241e-14
ldrC	small toxic polypeptide LdrC	CDS	1270238	1270345	31.0076	-0.013383	0.246377	-0.0543193	0.956681	0.976016
rdlC	putative antisense regulatory RNA RdlC	ncRNA	1270393	1270460	263.665	-0.572508	0.13846	-4.13481	3.55243e-05	0.000140703
chaA	Na(+)/K(+):H(+) antiporter ChaA	CDS	1270749	1271849	400.099	-0.395819	0.122195	-3.23925	0.00119846	0.00361047
chaB	putative cation transport regulator ChaB	CDS	1272119	1272349	116.74	-0.36876	0.16135	-2.28547	0.0222852	0.0494103
chaC	glutathione-specific gamma-glutamylcyclotransferase	CDS	1272507	1273202	7886.11	0.654366	0.100668	6.50023	8.0195e-11	5.95304e-10
ychN	DsrE/F sulfur relay family protein YchN	CDS	1273246	1273599	305.86	0.451332	0.119515	3.77637	0.00015913	0.000569683
ychO	putative invasin YchO	CDS	1273784	1275178	189.114	0.241671	0.164532	1.46884	0.141875	0.233868
narL	DNA-binding transcriptional dual regulator NarL	CDS	1275179	1275829	49.838	0.341952	0.23373	1.46302	0.143462	0.236262
narX	sensor histidine kinase NarX	CDS	1275822	1277618	129.22	0.0359407	0.147907	0.242996	0.808009	0.87006
narK	nitrate:nitrite antiporter NarK	CDS	1277957	1279348	140.058	-2.07751	0.181951	-11.418	3.40146e-30	8.83019e-29
narS	putative small regulatory RNA NarS	ncRNA	1279337	1279520	131.962	-3.34089	0.226866	-14.7263	4.37132e-49	3.50901e-47
narG	nitrate reductase A subunit alpha	CDS	1279864	1283607	56.5076	-0.439197	0.243334	-1.80491	0.0710888	0.131819
narH	nitrate reductase A subunit beta	CDS	1283604	1285142	45.8572	-0.0563495	0.242264	-0.232595	0.816076	0.874807
narJ	nitrate reductase 1 molybdenum cofactor assembly chaperone	CDS	1285139	1285849	17.3969	-0.0909902	0.383259	-0.237412	0.812338	0.872447
narI	nitrate reductase A subunit gamma	CDS	1285849	1286526	20.7093	0.00755802	0.321515	0.0235075	0.981245	0.98837
ychS	putative uncharacterized protein YchS	CDS	1286709	1286984	2.83412	0.53518	0.600224	0.891634	0.372589	0.505276
rttR	small RNA RttR	ncRNA	1287066	1287236	48.9529	0.740834	0.207576	3.56898	0.000358379	0.0012058
tpr	protamine-like protein	CDS	1287087	1287176	36.5854	1.10553	0.240965	4.58792	4.47674e-06	2.04882e-05
tyrV	tRNA-Tyr	tRNA	1287244	1287328	1918.55	0.343673	0.250972	1.36937	0.170884	0.27249
tyrT	tRNA-Tyr	tRNA	1287538	1287622	1599.91	0.169608	0.24589	0.689771	0.490338	0.614851
purU	formyltetrahydrofolate deformylase	CDS	1287782	1288624	165.58	-0.0401995	0.128239	-0.313473	0.753921	0.829514
ychJ	NTF2-like domain-containing protein YchJ	CDS	1288674	1289132	298.144	-0.77417	0.116523	-6.64392	3.05442e-11	2.36392e-10
rssA	putative patatin-like phospholipase RssA	CDS	1289245	1290150	291.72	-1.04341	0.123364	-8.45802	2.71954e-17	3.32121e-16
rssB	regulator of RpoS	CDS	1290242	1291255	442.118	-0.464924	0.12243	-3.79747	0.000146183	0.000527908
galU	UTP--glucose-1-phosphate uridylyltransferase	CDS	1291457	1292365	551.511	-1.98697	0.138404	-14.3564	9.72125e-47	6.49465e-45
hns	DNA-binding transcriptional dual regulator H-NS	CDS	1292509	1292922	1752.97	0.749653	0.139448	5.37587	7.62132e-08	4.2851e-07
tdk	thymidine/deoxyuridine kinase	CDS	1293527	1294144	45.5543	-1.31248	0.23728	-5.53136	3.17762e-08	1.87479e-07
adhE	fused acetaldehyde-CoA dehydrogenase and iron-dependent alcohol dehydrogenasealdehyde/alcohol dehydrogenase AdhE	CDS	1295446	1298121	538.98	-0.625678	0.10136	-6.17285	6.70705e-10	4.68771e-09
ychT	protein YchT	CDS	1298514	1298567	6.58985	-0.522554	0.504856	-1.03506	0.300642	0.426552
ychE	MarC family putative inner membrane protein YchE	CDS	1298598	1299245	36.5506	-0.75477	0.255266	-2.9568	0.00310852	0.00857438
insH21	IS5 family transposase and trans-activator	CDS	1299567	1300547	504.416	1.52077	0.109823	13.8474	1.31884e-43	6.30683e-42
oppA	oligopeptide ABC transporter periplasmic binding protein	CDS	1301182	1302813	198.886	0.889801	0.175604	5.0671	4.03932e-07	2.06651e-06
oppB	murein tripeptide ABC transporter/oligopeptide ABC transporter inner membrane subunit OppB	CDS	1302899	1303819	56.5464	-0.39112	0.220364	-1.77489	0.0759168	0.139406
oppC	murein tripeptide ABC transporter/oligopeptide ABC transporter inner membrane subunit OppC	CDS	1303834	1304742	77.6128	0.361342	0.225656	1.60129	0.109312	0.189039
oppD	murein tripeptide ABC transporter/oligopeptide ABC transporter ATP binding subunit OppD	CDS	1304754	1305767	58.7748	0.474728	0.252762	1.87817	0.0603583	0.114827
oppF	murein tripeptide ABC transporter/oligopeptide ABC transporter ATP binding subunit OppF	CDS	1305764	1306768	134.813	0.448383	0.153208	2.92663	0.0034266	0.00933925
yciU	DUF440 domain-containing protein YciU	CDS	1306821	1307150	182.101	-0.268547	0.159227	-1.68657	0.0916866	0.162835
clsA	cardiolipin synthase A	CDS	1307185	1308645	437.343	0.162558	0.100269	1.62122	0.10497	0.182572
yciY	uncharacterized protein YciY	CDS	1308788	1308961	570.476	-0.297158	0.0918886	-3.2339	0.00122114	0.00367151
kch	K(+) channel Kch	CDS	1309016	1310269	42.0779	-1.089	0.230266	-4.7293	2.25292e-06	1.07173e-05
yciI	protein YciI	CDS	1310569	1310865	68.1263	-0.138564	0.215233	-0.643788	0.519713	0.640199
tonB	Ton complex subunit TonB	CDS	1311089	1311808	721.97	-0.411977	0.106019	-3.88589	0.000101956	0.00037873
yciA	acyl-CoA thioesterase YciA	CDS	1311848	1312246	129.907	-1.25065	0.185954	-6.72561	1.74858e-11	1.38635e-10
yciB	inner membrane protein	CDS	1312351	1312890	170.341	-0.0331266	0.128626	-0.257543	0.79676	0.861829
yciC	putative inner membrane protein	CDS	1312920	1313663	161.215	-0.0544497	0.141557	-0.384648	0.700499	0.789504
ompW	outer membrane protein W	CDS	1314020	1314658	65.2675	-0.741931	0.225442	-3.291	0.000998308	0.00304793
yciE	DUF892 domain-containing protein YciE	CDS	1314718	1315224	38.5304	0.733447	0.237624	3.08658	0.00202471	0.00581065
yciF	DUF892 domain-containing protein YciF	CDS	1315270	1315770	15.9335	0.595664	0.323276	1.84259	0.0653895	0.12256
yciG	stress-induced bacterial acidophilic repeat motifs-containing protein YciG	CDS	1315856	1316035	48.8211	-2.04563	0.303672	-6.73631	1.62458e-11	1.29482e-10
trpA	tryptophan synthase subunit alpha	CDS	1316416	1317222	1049.92	1.64913	0.114475	14.4059	4.74856e-47	3.31888e-45
trpB	tryptophan synthase subunit beta	CDS	1317222	1318415	2500.65	1.67657	0.153968	10.8891	1.29972e-27	2.98213e-26
trpC	fused indole-3-glycerol phosphate synthase/phosphoribosylanthranilate isomerase	CDS	1318427	1319788	3465.96	1.55411	0.160995	9.65316	4.76641e-22	8.11005e-21
trpD	anthranilate synthase subunit TrpD	CDS	1319789	1321384	4288.31	1.29703	0.224265	5.78346	7.31812e-09	4.66287e-08
trpE	anthranilate synthase subunit TrpE	CDS	1321384	1322946	5793.84	1.3185	0.217156	6.07167	1.2659e-09	8.71362e-09
trpL	trp operon leader peptide	CDS	1323038	1323082	2386.7	-2.03402	0.151567	-13.42	4.61962e-41	1.9799e-39
rnm	RNase AM	CDS	1323220	1324101	137.276	0.0020632	0.180333	0.011441	0.990872	0.995033
yciO	putative RNA-binding protein YciO	CDS	1324098	1324718	231.798	-0.0863909	0.111955	-0.771659	0.440316	0.568768
yciQ	DUF2207 domain-containing protein YciQ	CDS	1324746	1326641	557.794	-1.04731	0.13352	-7.84387	4.36868e-15	4.73673e-14
rluB	23S rRNA pseudouridine(2605) synthase	CDS	1326852	1327727	159.497	-0.142107	0.129815	-1.09469	0.273653	0.395547
btuR	cobinamide/cobalamin adenosyltransferase	CDS	1327767	1328357	102.994	-0.0192147	0.166276	-0.115559	0.908002	0.942438
yciK	putative oxidoreductase	CDS	1328354	1329112	162.642	0.607816	0.147913	4.10928	3.96896e-05	0.000155977
sohB	S49 peptidase family protein	CDS	1329332	1330381	365.738	0.35311	0.110601	3.19264	0.00140978	0.00417784
yciN	protein YciN	CDS	1330417	1330668	250.005	-1.51127	0.152809	-9.88997	4.60183e-23	8.46402e-22
topA	DNA topoisomerase 1	CDS	1331048	1333645	605.793	0.702753	0.0831933	8.44723	2.98295e-17	3.63312e-16
cysB	DNA-binding transcriptional dual regulator CysB	CDS	1333855	1334829	218.433	0.400809	0.168268	2.38197	0.0172205	0.0396315
ymiA	uncharacterized protein YmiA	CDS	1335148	1335288	52.5478	-0.160107	0.199579	-0.802223	0.422424	0.552569
yciX	uncharacterized protein YciX	CDS	1335291	1335458	118.039	-4.23248	0.217679	-19.4436	3.29891e-84	7.88786e-82
ymiC	protein YmiC	CDS	1335572	1335667	69.6863	-2.31669	0.217938	-10.63	2.16018e-26	4.74091e-25
acnA	aconitate hydratase 1	CDS	1335831	1338506	1081.68	0.0804588	0.103248	0.779278	0.435816	0.56456
ribA	GTP cyclohydrolase 2	CDS	1338570	1339160	176.453	0.406477	0.14161	2.87039	0.00409966	0.0109816
pgpB	phosphatidylglycerophosphatase B	CDS	1339330	1340094	279.361	-0.249946	0.11427	-2.18732	0.0287188	0.0612534
lapA	lipopolysaccharide assembly protein A	CDS	1340243	1340551	361.627	1.09993	0.150621	7.30262	2.82213e-13	2.64895e-12
lapB	lipopolysaccharide assembly protein B	CDS	1340558	1341727	567.573	0.600206	0.129364	4.63968	3.48942e-06	1.63091e-05
pyrF	orotidine-5'-phosphate decarboxylase	CDS	1341921	1342658	35.4122	0.0275081	0.26197	0.105005	0.916372	0.949174
yciH	putative translation factor	CDS	1342658	1342984	14.4719	0.248755	0.361381	0.688345	0.491235	0.615297
osmB	osmotically-inducible lipoprotein OsmB	CDS	1343110	1343328	166.104	-0.538531	0.186442	-2.88847	0.00387122	0.0104374
yciT	DNA-binding transcriptional dual regulator YciT	CDS	1343597	1344346	195.366	1.70477	0.137883	12.3639	4.09757e-35	1.34893e-33
yciZ	UPF0509 family protein YciZ	CDS	1344436	1344609	270.808	0.248486	0.129326	1.9214	0.0546817	0.105307
ymiD	protein YmiD	CDS	1344647	1344775	12.5912	-0.0421944	0.443608	-0.0951163	0.924222	0.954477
pdeR	cyclic di-GMP phosphodiesterase PdeR	CDS	1344757	1346742	127.887	0.344889	0.176471	1.95437	0.0506579	0.0988993
ymiB	putative protein YmiB	CDS	1346796	1346900	4.02942	-0.0947723	0.551208	-0.171936	0.863488	0.91038
rnb	RNase II	CDS	1346978	1348912	453.35	0.609892	0.21137	2.88542	0.00390888	0.0105264
yciW	putative peroxidase YciW	CDS	1348980	1350107	805.577	0.793403	0.247744	3.20252	0.00136233	0.00405135
fabI	enoyl-[acyl-carrier-protein] reductase	CDS	1350251	1351039	446.176	0.219205	0.11661	1.87981	0.0601339	0.114448
ycjD	DUF559 domain-containing protein YcjD	CDS	1351407	1351760	28.0424	-1.26817	0.322364	-3.93399	8.35489e-05	0.000312655
sapF	putrescine ABC exporter ATP binding protein SapF	CDS	1351828	1352634	44.5287	-0.199706	0.223701	-0.89274	0.371997	0.504924
sapD	putrescine ABC exporter ATP binding protein SapD	CDS	1352636	1353628	86.4154	0.217848	0.184063	1.18355	0.236591	0.351252
sapC	putrescine ABC exporter membrane protein SapC	CDS	1353628	1354518	79.1237	0.142641	0.202334	0.704978	0.480824	0.606954
sapB	putrescine ABC exporter membrane subunit SapB	CDS	1354505	1355470	69.2251	0.00578559	0.19053	0.0303657	0.975775	0.986558
sapA	putative periplasmic binding protein SapA	CDS	1355467	1357110	169.769	0.39637	0.130967	3.02648	0.00247418	0.00695987
ymjA	DUF2543 domain-containing protein YmjA	CDS	1357423	1357668	78.906	0.378492	0.198771	1.90416	0.056889	0.108911
puuP	putrescine:H(+) symporter PuuP	CDS	1357802	1359187	105.918	0.18031	0.163163	1.10509	0.269119	0.390319
ymjE	protein YmjE	CDS	1359177	1359341	25.0512	1.09858	0.329883	3.33021	0.000867806	0.00268925
puuA	glutamate-putrescine ligase	CDS	1359490	1360908	342.651	0.848438	0.12543	6.76423	1.34016e-11	1.07949e-10
puuD	gamma-glutamyl-gamma-aminobutyrate hydrolase	CDS	1361120	1361884	359.152	1.11264	0.116593	9.5429	1.38898e-21	2.30296e-20
puuR	DNA-binding transcriptional repressor PuuR	CDS	1361911	1362468	208.855	0.784222	0.139072	5.63895	1.71087e-08	1.04469e-07
puuC	gamma-glutamyl-gamma-aminobutyraldehyde dehydrogenase	CDS	1362743	1364230	27.4	0.360699	0.302285	1.19324	0.232776	0.346525
puuB	gamma-glutamylputrescine oxidase	CDS	1364232	1365512	15.3103	0.463498	0.373315	1.24157	0.214394	0.324664
puuE	4-aminobutyrate aminotransferase PuuE	CDS	1365550	1366815	17.3534	0.175261	0.363737	0.481834	0.629924	0.73399
pspF	DNA-binding transcriptional dual regulator PspF	CDS	1366935	1367912	45.3769	0.320533	0.211035	1.51886	0.128798	0.215837
pspA	phage shock protein A	CDS	1368079	1368747	36502.5	2.97267	0.160372	18.5361	1.05603e-76	1.99898e-74
pspB	phage shock protein B	CDS	1368801	1369025	2869.37	2.73569	0.155053	17.6435	1.14075e-69	1.78705e-67
pspC	phage shock protein C	CDS	1369025	1369384	3263.16	2.34326	0.161942	14.4697	1.88165e-47	1.37877e-45
pspD	phage shock protein D	CDS	1369393	1369614	3313.99	1.95287	0.148907	13.1147	2.71193e-39	1.08073e-37
pspE	thiosulfate sulfurtransferase PspE	CDS	1369689	1370003	2060.16	2.07056	0.154605	13.3926	6.68359e-41	2.83771e-39
ycjM	glucosylglycerate phosphorylase	CDS	1370216	1371895	39.4229	2.31335	0.314413	7.35769	1.87126e-13	1.77477e-12
ycjN	putative ABC transporter periplasmic binding protein YcjN	CDS	1371909	1373201	7.11626	0.567297	0.463339	1.22437	0.220814	0.331936
ycjO	putative ABC transporter membrane subunit YcjO	CDS	1373222	1374103	6.07987	0.498178	0.495844	1.00471	0.315038	0.442827
ycjP	putative ABC transporter membrane subunit YcjP	CDS	1374090	1374932	3.68781	-0.0583493	0.588566	-0.099138	0.921029	0.952911
ycjQ	D-guloside 3-dehydrogenase	CDS	1374963	1376015	8.99362	0.283654	0.40399	0.70213	0.482598	0.608674
ycjR	3-dehydro-D-guloside 4-epimerase	CDS	1376034	1376822	10.3424	0.516423	0.40349	1.27989	0.200585	0.30911
ycjS	D-glucoside 3-dehydrogenase	CDS	1376832	1377887	17.1418	-0.033336	0.341469	-0.0976254	0.92223	0.953285
ycjT	kojibiose phosphorylase	CDS	1377884	1380151	36.0936	-0.234717	0.260732	-0.900222	0.368002	0.500549
ycjU	beta-phosphoglucomutase	CDS	1380148	1380807	3.86817	0.25373	0.591169	0.4292	0.667778	0.763967
ompG	outer membrane porin G	CDS	1381947	1382852	11.0174	-0.637355	0.426249	-1.49527	0.134845	0.224314
ycjW	DNA-binding transcriptional repressor YcjW	CDS	1382963	1383961	21.4016	-1.45377	0.388673	-3.74034	0.000183769	0.000653259
ycjX	DUF463 domain-containing protein YcjX	CDS	1384117	1385514	355.606	1.93042	0.183598	10.5144	7.41379e-26	1.57387e-24
ycjF	DUF697 domain-containing inner membrane protein YcjF	CDS	1385511	1386572	284.74	1.66367	0.16161	10.2944	7.46791e-25	1.50785e-23
tyrR	DNA-binding transcriptional dual regulator TyrR	CDS	1386720	1388261	397.789	0.545892	0.102085	5.34744	8.92087e-08	4.99723e-07
tpx	lipid hydroperoxide peroxidase	CDS	1388305	1388811	1114.35	1.57768	0.11199	14.0878	4.51696e-45	2.63084e-43
ycjG	L-Ala-D/L-Glu epimerase	CDS	1388930	1389895	330.168	0.249603	0.0995738	2.50671	0.012186	0.0290913
mpaA	murein tripeptide amidase A	CDS	1389870	1390598	238.289	-0.209296	0.161171	-1.2986	0.194081	0.301234
ymjC	putative uncharacterized protein YmjC	CDS	1390680	1390862	4.8363	0.738687	0.536981	1.37563	0.168936	0.270144
ymjD	uncharacterized protein YmjD	CDS	1390868	1390933	0.453115	0.0608689	0.517167	0.117697	0.906308	0.941511
ycjY	putative hydrolase YcjY	CDS	1390933	1391853	14.244	-0.181087	0.410062	-0.441608	0.658773	0.756906
pgrR	DNA-binding transcriptional repressor PgrR	CDS	1391991	1392890	69.8967	-0.0889712	0.219714	-0.404941	0.685521	0.778191
mppA	murein tripeptide ABC transporter periplasmic binding protein	CDS	1393227	1394840	146.96	-0.653589	0.153574	-4.25585	2.08252e-05	8.61649e-05
ynaI	small conductance mechanosensitive channel YnaI	CDS	1394891	1395922	43.6708	-1.47868	0.245859	-6.01432	1.80641e-09	1.21758e-08
insH4	IS5 family transposase and trans-activator	CDS	1396112	1397092	504.926	1.51762	0.109551	13.8532	1.21682e-43	5.88085e-42
ynaJ	DUF2534 domain-containing protein YnaJ	CDS	1397365	1397622	1519.4	0.356205	0.0973209	3.66011	0.000252107	0.000868986
uspE	universal stress protein E	CDS	1397672	1398622	726.096	-0.384273	0.106869	-3.59574	0.000323467	0.00109583
fnr	DNA-binding transcriptional dual regulator FNR	CDS	1398774	1399526	1974.88	0.972157	0.0830042	11.7121	1.10451e-31	3.17582e-30
ogt	methylated-DNA--[protein]-cysteine S-methyltransferase	CDS	1399721	1400236	73.285	-0.187004	0.176612	-1.05884	0.289673	0.414025
abgT	p-aminobenzoyl glutamate:H(+) symporter	CDS	1400247	1401773	55.219	-0.541377	0.210616	-2.57044	0.0101569	0.0247143
abgB	p-aminobenzoyl-glutamate hydrolase subunit B	CDS	1401810	1403255	24.9916	0.241552	0.299984	0.805216	0.420695	0.551363
abgA	p-aminobenzoyl-glutamate hydrolase subunit A	CDS	1403255	1404565	23.1956	-0.102241	0.306999	-0.333034	0.739108	0.818016
abgR	putative LysR-type DNA-binding transcriptional regulator AbgR	CDS	1404741	1405649	230.877	-0.055425	0.151482	-0.365886	0.71445	0.800036
mcaS	small regulatory RNA McaS	ncRNA	1405658	1405751	579.795	-6.52921	0.266055	-24.5409	5.41452e-133	4.91963e-130
smrA	DNA endonuclease SmrA	CDS	1405979	1406542	159.941	-0.363152	0.156252	-2.32415	0.0201176	0.0452672
dgcM	diguanylate cyclase DgcM	CDS	1406563	1407795	99.9015	0.491118	0.193468	2.5385	0.0111329	0.0268311
ynaN	protein YnaN	CDS	1407989	1408036	51.7262	0.451716	0.198724	2.27309	0.0230209	0.0507937
zntB	Zn(2(+)):H(+) symporter	CDS	1408050	1409033	249.464	0.35439	0.106493	3.32783	0.000875242	0.00270676
fnrS	small regulatory RNA FnrS	ncRNA	1409129	1409250	32.5138	-1.6849	0.366233	-4.60063	4.21213e-06	1.93852e-05
ynaL	protein YnaL	CDS	1409308	1409481	9.81731	-1.17033	0.45918	-2.54873	0.0108115	0.0261259
dbpA	ATP-dependent RNA helicase DbpA	CDS	1409511	1410884	80.9842	-1.31935	0.187542	-7.03495	1.99333e-12	1.7054e-11
ttcA	tRNA cytosine(32) 2-sulfurtransferase TtcA	CDS	1411013	1411948	236.52	0.14026	0.12557	1.11699	0.264001	0.384162
intR	putative integrase	CDS	1412000	1413235	46.4362	-0.1513	0.223386	-0.677304	0.498213	0.620955
xisR	excisionase	CDS	1413237	1413452	1.24337	1.22856	0.646831	1.89935	0.0575186	0.109931
rcbA	double-strand break reduction protein	CDS	1413531	1413740	3.29541	0.0432223	0.561939	0.0769164	0.93869	0.964125
ralA	small regulatory RNA antitoxin RalA	ncRNA	1413556	1413734	2.2086	-0.51013	0.635601	-0.802595	0.422209	0.552447
ralR	endodeoxyribonuclease toxin RalR	CDS	1413733	1413927	2.25852	0.68663	0.628176	1.09305	0.27437	0.396458
recT	recombinase RecT	CDS	1413984	1414793	23.1739	0.24235	0.297538	0.814519	0.415348	0.546301
recE	exonuclease VIII%2C ds DNA exonuclease%2C 5' --> 3' specific	CDS	1414786	1417386	18.1195	0.88229	0.326419	2.70294	0.00687293	0.017378
racC	protein RacC	CDS	1417488	1417763	1.19205	1.95351	0.642958	3.03833	0.00237897	0.00674215
ydaE	zinc-binding protein	CDS	1417838	1418008	1.31385	1.20414	0.649228	1.85473	0.0636352	0.119907
kilR	inhibitor of FtsZ	CDS	1418008	1418229	2.67024	1.22496	0.589548	2.0778	0.0377281	0.0774202
kilS	small RNA KilS	ncRNA	1418405	1418502	8.18822	-1.99243	0.501039	-3.97661	6.99061e-05	0.000264874
sieB	phage superinfection exclusion protein	CDS	1418671	1419159	6.33413	-0.14444	0.516516	-0.279643	0.779752	0.849703
ydaF	DUF1391 domain-containing protein YdaF	CDS	1419156	1419311	7.13066	0.229586	0.421938	0.544123	0.586357	0.698615
ydaG	uncharacterized protein YdaG	CDS	1419322	1419456	12.9922	-0.311339	0.37636	-0.827236	0.408103	0.538644
racR	DNA-binding transcriptional repressor RacR	CDS	1419765	1420241	377.047	-0.0505694	0.133998	-0.37739	0.705884	0.793181
ydaS	toxin YdaS	CDS	1420365	1420661	14.3196	-0.686663	0.40284	-1.70456	0.0882771	0.157891
ydaT	protein YdaT	CDS	1420684	1421106	7.82275	-0.169985	0.465506	-0.365161	0.714991	0.800445
ydaU	DUF1376 domain-containing protein YdaU	CDS	1421119	1421976	12.5443	0.880047	0.37974	2.3175	0.0204764	0.045938
ydaV	putative ATP-binding protein YdaV	CDS	1421983	1422729	9.27471	0.497719	0.433995	1.14683	0.251451	0.369212
ydaW	putative uncharacterized protein YdaW	CDS	1422752	1423312	29.4133	-0.137446	0.289345	-0.475024	0.63477	0.737723
rzoR	putative prophage outer membrane lipoprotein RzoR	CDS	1423400	1423585	8.38246	-0.344489	0.416035	-0.828027	0.407655	0.538209
trkG	K(+) transporter TrkG	CDS	1423782	1425239	117.067	-1.14595	0.208807	-5.48805	4.06393e-08	2.36395e-07
ynaK	ParB-like nuclease domain-containing protein YnaK	CDS	1425377	1425640	8.54063	-0.368479	0.438305	-0.840691	0.400521	0.531571
ydaY	putative uncharacterized protein YdaY	CDS	1425621	1425980	18.1843	-1.03613	0.351571	-2.94714	0.00320723	0.00881988
ynaA	putative prophage tail length tape measure domain-containing protein YnaA	CDS	1426454	1427482	32.5196	-0.419258	0.257683	-1.62703	0.103731	0.180764
lomR	Rac prophage%3B protein LomR_1	pseudogene	1427389	1427598	6.38144	-0.655871	0.487852	-1.34441	0.178817	0.282363
lomR	Rac prophage%3B protein LomR_1	pseudogene	1428796	1428984	12.4634	-0.475124	0.420564	-1.12973	0.25859	0.377256
insH5	IS5 family transposase and trans-activator	CDS	1427746	1428726	96.8661	1.34742	0.171118	7.87419	3.42962e-15	3.7364e-14
stfR	putative prophage side tail fiber protein StfR	CDS	1429049	1432411	76.533	-0.424516	0.216061	-1.9648	0.0494376	0.0969754
tfaR	putative tail fiber assembly protein TfaR	CDS	1432411	1432986	19.8597	-0.700111	0.306484	-2.28433	0.0223519	0.0495339
pinR	putative site-specific recombinase	CDS	1433084	1433674	25.5826	-1.03248	0.319411	-3.23245	0.00122735	0.00368505
ynaE	uncharacterized protein YnaE	CDS	1433991	1434224	53.165	-1.02076	0.292947	-3.48445	0.000493151	0.00160256
ynaM	protein YnaM	CDS	1434293	1434406	73.1649	0.24964	0.265054	0.941845	0.346272	0.476845
uspF	universal stress protein F	CDS	1435185	1435619	67.4995	-0.56817	0.220332	-2.5787	0.00991721	0.0242453
ompN	outer membrane porin N	CDS	1435760	1436893	23.1663	-1.24936	0.32935	-3.79342	0.000148587	0.000536165
micC	small regulatory RNA MicC	ncRNA	1437121	1437231	6.2969	-1.005	0.484866	-2.07273	0.0381974	0.0781671
ydbK	putative pyruvate-flavodoxin oxidoreductase	CDS	1437260	1440784	722.069	-0.692299	0.141133	-4.90528	9.32937e-07	4.60188e-06
ydbJ	DUF333 domain-containing protein YdbJ	CDS	1441058	1441324	766.389	-0.217633	0.128335	-1.69582	0.0899198	0.160198
hslJ	lipoprotein implicated in Novobiocin resistance	CDS	1441321	1441743	111.658	0.648967	0.17135	3.78738	0.000152244	0.000547186
ldhA	D-lactate dehydrogenase	CDS	1441854	1442843	939.691	1.11623	0.122213	9.13351	6.63109e-20	9.65546e-19
ydbH	putative phospholipid transport factor YdbH	CDS	1443051	1445690	118.972	0.351965	0.168873	2.08419	0.0371424	0.0763957
ynbE	lipoprotein YnbE	CDS	1445687	1445872	12.8197	0.453656	0.356438	1.27275	0.203107	0.311265
ydbL	DUF1318 domain-containing protein YdbL	CDS	1445880	1446206	34.741	0.47293	0.276818	1.70845	0.0875529	0.156781
feaR	DNA-binding transcriptional activator FeaR	CDS	1446378	1447283	155.191	-0.602393	0.18038	-3.33957	0.000839073	0.00260911
feaB	phenylacetaldehyde dehydrogenase	CDS	1447519	1449018	183.819	0.184502	0.142625	1.29362	0.195798	0.30338
tynA	copper-containing amine oxidase	CDS	1449076	1451349	34.604	0.119583	0.272993	0.438045	0.661354	0.759103
paaZ	fused 3-oxo-5%2C6-dehydrosuberyl-CoA semialdehyde dehydrogenase and oxepin-CoA hydrolase	CDS	1451597	1453642	17.2371	-0.43796	0.373256	-1.17335	0.240656	0.35624
paaA	phenylacetyl-CoA 1%2C2-epoxidase%2C monooxygenase subunit	CDS	1453927	1454856	2.09845	-0.331237	0.642123	-0.515847	0.605962	0.71522
paaB	phenylacetyl-CoA 1%2C2-epoxidase subunit B	CDS	1454868	1455155	2.04101	-0.508293	0.638046	-0.79664	0.42566	0.555682
paaC	phenylacetyl-CoA 1%2C2-epoxidase%2C structural subunit	CDS	1455164	1455910	3.26746	0.771817	0.585057	1.31922	0.187097	0.292492
paaD	phenylacetate degradation protein	CDS	1455925	1456422	4.16932	0.99421	0.547485	1.81596	0.0693766	0.129013
paaE	phenylacetyl-CoA 1%2C2-epoxidase%2C reductase subunit	CDS	1456430	1457500	12.1854	0.643584	0.370271	1.73815	0.0821851	0.148693
paaF	putative 2%2C3-dehydroadipyl-CoA hydratase	CDS	1457497	1458264	2.90153	-0.388166	0.609999	-0.636338	0.524556	0.644244
paaG	putative ring 1%2C2-epoxyphenylacetyl-CoA isomerase (oxepin-CoA forming)	CDS	1458264	1459052	5.24103	-0.330667	0.532433	-0.62105	0.534567	0.654935
paaH	3-hydroxyadipyl-CoA dehydrogenase	CDS	1459054	1460481	19.4602	0.0757086	0.307587	0.246137	0.805576	0.868676
paaI	phenylacetyl-CoA thioesterase	CDS	1460471	1460893	2.43819	-0.0108384	0.644728	-0.0168109	0.986587	0.991864
paaJ	beta-ketoadipyl-CoA thiolase	CDS	1460893	1462098	71.3674	-0.469937	0.199513	-2.35542	0.0185016	0.0422863
paaK	phenylacetate-CoA ligase	CDS	1462125	1463438	58.8396	0.0968339	0.227913	0.424873	0.67093	0.765834
paaX	DNA-binding transcriptional repressor PaaX	CDS	1463539	1464489	129.02	0.0845794	0.139919	0.604488	0.545519	0.6646
paaY	2-hydroxycyclohepta-1%2C4%2C6-triene-1-carboxyl-CoA thioesterase	CDS	1464471	1465061	85.2981	1.08145	0.193017	5.6029	2.10799e-08	1.27179e-07
ynbG	uncharacterized protein YnbG	CDS	1465165	1465230	0.0306492	-0.0256501	0.284977	-0.0900077	0.928281	0.957313
ydbA	putative outer membrane protein%2C N-terminal fragment	pseudogene	1465392	1467909	121.856	0.0898264	0.136793	0.656661	0.511399	0.633566
ydbA	putative outer membrane protein%2C N-terminal fragment	pseudogene	1469246	1469295	4.64492	0.18133	0.521612	0.347634	0.728115	0.810304
ydbA	putative outer membrane protein%2C N-terminal fragment	pseudogene	1470519	1474013	644.173	-0.104277	0.101566	-1.02668	0.304569	0.431181
insD2	IS2 insertion element protein InsB	CDS	1467921	1468826	78.3017	-0.27665	0.15845	-1.74598	0.0808152	0.146681
insC2	IS2 insertion element repressor InsA	CDS	1468784	1469149	30.6318	-0.093605	0.237856	-0.393536	0.693923	0.784983
insI2	IS30 family transposase	CDS	1469358	1470509	129.383	0.651401	0.135044	4.82363	1.40971e-06	6.8642e-06
pdxI	pyridoxal reductase	CDS	1474221	1475081	67.5616	-0.587784	0.218168	-2.69418	0.0070563	0.0178192
ydbD	DUF2773 domain-containing protein YdbD	CDS	1475144	1477450	55.9765	-0.518498	0.236487	-2.1925	0.0283435	0.0606143
ynbA	CDP-alcohol phosphatidyltransferase domain-containing protein YnbA	CDS	1477621	1478226	3.76114	-1.12016	0.541625	-2.06814	0.0386265	0.078974
ynbB	putative CDP-diglyceride synthase	CDS	1478226	1479122	8.09504	-0.646207	0.47856	-1.35032	0.176915	0.280043
ynbC	hydrolase/methyltransferase domain-containing protein YnbC	CDS	1479138	1480895	48.5332	-0.880641	0.23961	-3.67531	0.000237559	0.00082321
ynbD	phosphatase domain-containing protein YnbD	CDS	1480909	1482201	90.859	-1.03172	0.201816	-5.11217	3.18473e-07	1.6554e-06
azoR	FMN dependent NADH:quinone oxidoreductase	CDS	1482255	1482860	5387.93	1.72647	0.205213	8.41305	3.99496e-17	4.82689e-16
hrpA	ATP-dependent 3'->5' RNA helicase HrpA	CDS	1483061	1486963	523.421	0.739747	0.0871296	8.4902	2.0628e-17	2.54655e-16
ydcF	DUF218 domain-containing protein YdcF	CDS	1487235	1488035	156.197	0.144754	0.155111	0.93323	0.350701	0.481452
aldA	aldehyde dehydrogenase A	CDS	1488232	1489671	55.3435	0.432193	0.237166	1.82232	0.0684061	0.127364
cybB	superoxide oxidase	CDS	1490902	1491432	207.761	0.0757821	0.146004	0.519041	0.603732	0.713516
rydC	small regulatory RNA RydC	ncRNA	1491442	1491506	5.34222	-0.389107	0.53202	-0.731378	0.464549	0.591658
ydcA	protein YdcA	CDS	1491677	1491850	41.855	-1.5336	0.24215	-6.33327	2.40026e-10	1.72265e-09
yncP	protein YncP	CDS	1491876	1491944	42.6667	-0.830553	0.218682	-3.798	0.000145869	0.000527193
hokB	toxin HokB	CDS	1491922	1492071	43.2359	0.131879	0.274432	0.480551	0.630835	0.734654
mokB	putative regulatory protein MokB	CDS	1491962	1492129	143.992	0.74752	0.140577	5.31752	1.05194e-07	5.82089e-07
sokB	putative small regulatory RNA antitoxin SokB	ncRNA	1492119	1492175	273.299	-1.34528	0.154223	-8.723	2.70927e-18	3.50661e-17
trg	methyl-accepting chemotaxis protein Trg	CDS	1492470	1494110	78.1964	-0.66577	0.19962	-3.33518	0.00085243	0.00264521
ydcI	DNA-binding transcriptional dual regulator YdcI	CDS	1494148	1495071	288.012	0.135872	0.110319	1.23163	0.218088	0.329103
ydcJ	DUF1338 domain-containing protein YdcJ	CDS	1495288	1496631	87.0496	-0.305463	0.184299	-1.65743	0.0974318	0.171241
opgD	glucans biosynthesis protein D	CDS	1496856	1498511	299.525	-0.20882	0.124638	-1.67542	0.0938527	0.165968
ydcH	DUF465 domain-containing protein YdcH	CDS	1498651	1498875	30.7076	-1.44756	0.314055	-4.60927	4.04077e-06	1.86368e-05
rimL	ribosomal-protein-L12-serine N-acetyltransferase	CDS	1498938	1499477	46.6822	0.353369	0.226527	1.55994	0.118773	0.202472
ydcK	putative acyltransferase YdcK	CDS	1499469	1500449	185.651	-0.157123	0.141471	-1.11064	0.266724	0.387505
tehA	tellurite resistance protein	CDS	1500573	1501565	239.248	0.284122	0.124226	2.28714	0.0221877	0.0493041
tehB	tellurite methyltransferase	CDS	1501562	1502155	49.9952	1.25237	0.255938	4.89328	9.91702e-07	4.88115e-06
ydcL	DUF3313 domain-containing lipoprotein YdcL	CDS	1502457	1503125	198.148	-0.924222	0.130761	-7.06802	1.5716e-12	1.35737e-11
insQ	putative RNA-guided DNA endonuclease InsQ	CDS	1503657	1504865	308.264	-0.245089	0.125809	-1.94811	0.0514021	0.0998937
ydcO	putative transport protein YdcO	CDS	1504905	1506080	51.7752	0.577663	0.215954	2.67493	0.00747441	0.0187087
sutR	DNA-binding transcriptional dual regulator SutR	CDS	1506172	1506708	45.2621	0.0306828	0.251612	0.121945	0.902943	0.939333
rlhA	23S rRNA 5-hydroxycytidine C2501 synthase	CDS	1506781	1508742	84.4194	0.354663	0.180559	1.96425	0.049501	0.09698
yncJ	DUF2554 domain-containing protein YncJ	CDS	1508834	1509064	2278.78	1.07172	0.120805	8.87155	7.2133e-19	9.69528e-18
hicA	mRNA interferase toxin HicA	CDS	1509286	1509462	486.143	0.0425089	0.154366	0.275377	0.783027	0.851841
hicB	antitoxin of the HicA-HicB toxin-antitoxin system/ DNA-binding transcriptional repressor HicB	CDS	1509508	1509924	193.599	-0.128895	0.160052	-0.805337	0.420625	0.551363
ydcR	fused putative DNA-binding transcriptional regulator/putative aminotransferase YdcR	CDS	1510003	1511409	146.833	-0.371866	0.166804	-2.22936	0.0257901	0.055766
ydcS	putative ABC transporter periplasmic binding protein/polyhydroxybutyrate synthase	CDS	1511654	1512799	140.069	-0.445178	0.150453	-2.95892	0.00308722	0.0085208
ydcT	putative ABC transporter ATP-binding protein YdcT	CDS	1512817	1513830	64.2308	-0.462637	0.211791	-2.1844	0.0289326	0.0616514
ydcU	putative ABC transporter membrane subunit YdcU	CDS	1513831	1514772	82.6158	-0.844114	0.182225	-4.63226	3.61694e-06	1.68356e-05
ydcV	putative ABC transporter membrane subunit YdcV	CDS	1514762	1515556	22.293	-1.28406	0.3734	-3.43883	0.000584245	0.00186392
patD	gamma-aminobutyraldehyde dehydrogenase	CDS	1515578	1517002	85.691	-0.106113	0.190817	-0.556096	0.578145	0.691734
yncL	uncharacterized protein YncL	CDS	1517099	1517194	783.934	-1.3191	0.181576	-7.26476	3.73691e-13	3.45056e-12
ortT	orphan toxin OrtT	CDS	1517389	1517562	18.5016	-1.46186	0.386934	-3.77806	0.000158054	0.000566724
ydcY	DUF2526 domain-containing protein YdcY	CDS	1517648	1517881	741.505	1.33631	0.101609	13.1515	1.669e-39	6.89299e-38
ydcZ	putative inner membrane protein YdcZ	CDS	1517882	1518331	186.993	-0.102176	0.132842	-0.769157	0.4418	0.570036
mnaT	L-amino acid N-acyltransferase	CDS	1518328	1518846	385.464	0.394198	0.107332	3.67271	0.000239993	0.000831013
curA	NADPH-dependent curcumin/dihydrocurcumin reductase	CDS	1519027	1520064	186.461	-0.748583	0.184311	-4.06151	4.87565e-05	0.000189479
mcbR	DNA-binding transcriptional dual regulator McbR	CDS	1520262	1520927	44.3145	-0.452263	0.229236	-1.97292	0.0485048	0.0956443
yncD	putative TonB-dependent outer membrane receptor	CDS	1520963	1523065	79.0912	-0.619501	0.183597	-3.37424	0.000740185	0.00232549
yncE	PQQ-like domain-containing protein YncE	CDS	1523307	1524368	1075.71	-0.114226	0.0880639	-1.29708	0.194604	0.301942
ansP	L-asparagine transporter	CDS	1524481	1525980	70.896	-0.619829	0.181302	-3.41876	0.000629067	0.00199431
yncG	putative glutathione S-transferase YncG	CDS	1526247	1526864	280.478	-0.16989	0.148096	-1.14717	0.251313	0.369129
yncH	DUF5445 domain-containing protein YncH	CDS	1526940	1527152	3.12334	-0.722971	0.590566	-1.2242	0.220876	0.331936
ydcD	uncharacterized protein YdcD	CDS	1529922	1530404	16.9496	-0.26821	0.371095	-0.722752	0.469832	0.596381
yncO	protein YncO	CDS	1530319	1530504	0.881421	-0.35918	0.630808	-0.569398	0.569086	0.684863
ydcC	H repeat-associated putative transposase YdcC	CDS	1531816	1532952	12.6783	-0.565137	0.369167	-1.53084	0.125808	0.212086
pptA	tautomerase PptA	CDS	1533052	1533285	48.5511	-0.687662	0.259373	-2.65125	0.00801951	0.019974
yddH	flavin reductase-like protein YddH	CDS	1533282	1533851	68.9421	-0.00456585	0.195925	-0.0233041	0.981408	0.98837
nhoA	arylamine N-acetyltransferase	CDS	1534024	1534869	115.052	-0.245275	0.16801	-1.45989	0.144322	0.237469
yddE	PF02567 family protein YddE	CDS	1534965	1535858	88.8725	0.301873	0.172151	1.75354	0.0795095	0.144832
narV	nitrate reductase Z subunit gamma	CDS	1535937	1536617	39.8057	-0.455868	0.267102	-1.70672	0.0878736	0.157293
narW	NarW%2C putative private chaperone for NarZ nitrate reductase subunit	CDS	1536614	1537309	17.9397	-1.8708	0.420449	-4.44952	8.60613e-06	3.76663e-05
narY	nitrate reductase Z subunit beta	CDS	1537309	1538853	44.0103	-0.774959	0.366966	-2.1118	0.0347036	0.0722541
narZ	nitrate reductase Z subunit alpha	CDS	1538850	1542590	76.6576	-0.865149	0.260081	-3.32646	0.000879565	0.00271827
narU	nitrate/nitrite transporter NarU	CDS	1542672	1544060	48.2779	-1.91733	0.288351	-6.64928	2.94527e-11	2.28724e-10
yddK	leucine-rich repeat domain-containing protein YddK	CDS	1544758	1545714	0.867534	-1.17992	0.632486	-1.86552	0.0621081	0.11737
yddL	putative uncharacterized protein YddL	CDS	1545738	1546028	1.03808	-0.301584	0.618434	-0.487657	0.625793	0.73103
yddG	amino acid exporter YddG	CDS	1546288	1547169	54.8178	-0.258515	0.239015	-1.08159	0.279436	0.40237
fdnG	formate dehydrogenase N subunit alpha	CDS	1547401	1550448	50.7137	-0.496982	0.201523	-2.46612	0.0136584	0.0322003
fdnH	formate dehydrogenase N subunit beta	CDS	1550461	1551345	11.9725	0.862075	0.434037	1.98618	0.0470133	0.0932178
fdnI	formate dehydrogenase N subunit gamma	CDS	1551338	1551991	31.147	0.711009	0.25515	2.78663	0.00532599	0.0138898
yddM	DNA-binding transcriptional regulator YddM	CDS	1552398	1552682	2519.74	-0.783958	0.0780545	-10.0437	9.79145e-24	1.86119e-22
adhP	ethanol dehydrogenase/alcohol dehydrogenase	CDS	1552828	1553838	209.733	0.173013	0.150047	1.15306	0.248884	0.366271
maeA	malate dehydrogenase (oxaloacetate-decarboxylating)	CDS	1553972	1555669	515.448	0.961583	0.109827	8.75545	2.03288e-18	2.65384e-17
sra	ribosome-associated protein Sra	CDS	1555826	1555963	5651.07	-1.33965	0.115768	-11.5719	5.72245e-31	1.60476e-29
bdm	biofilm-dependent modulation protein	CDS	1556065	1556280	6.14892	-1.36512	0.501674	-2.72112	0.00650607	0.0165772
osmC	osmotically inducible peroxiredoxin OsmC	CDS	1556625	1557056	568.017	-0.314454	0.135575	-2.31942	0.0203725	0.0457952
ddpF	putative D%2CD-dipeptide ABC transporter ATP-binding subunit DdpF	CDS	1557112	1558038	118.188	0.498296	0.218292	2.28271	0.0224477	0.049722
ddpD	putative D%2CD-dipeptide ABC transporter ATP-binding subunit DdpD	CDS	1558031	1559017	134.937	0.652864	0.202717	3.22057	0.00127938	0.00382383
ddpC	putative D%2CD-dipeptide ABC transporter membrane subunit DdpC	CDS	1559014	1559910	167.176	0.685723	0.132046	5.19305	2.06879e-07	1.10182e-06
ddpB	putative D%2CD-dipeptide ABC transporter membrane subunit DdpB	CDS	1559907	1560929	414.848	0.587537	0.130911	4.48806	7.18756e-06	3.19502e-05
ddpA	putative D%2CD-dipeptide ABC transporter periplasmic binding protein	CDS	1560931	1562481	1337.87	1.36711	0.0956627	14.2909	2.49208e-46	1.59458e-44
ddpX	D-alanyl-D-alanine dipeptidase	CDS	1562495	1563076	1666.51	1.16496	0.164018	7.10262	1.2241e-12	1.06739e-11
dosP	oxygen-sensing c-di-GMP phosphodiesterase DosP	CDS	1563334	1565733	144.778	-0.00584041	0.166582	-0.0350602	0.972032	0.98521
dosC	diguanylate cyclase DosC	CDS	1565758	1567140	188.015	-0.131277	0.173808	-0.755296	0.450071	0.578252
yddY	protein YddY	CDS	1567178	1567219	42.3664	0.043464	0.238253	0.182428	0.855247	0.905051
digH	divisome localized glycosyl hydrolase	CDS	1567504	1568823	33.5729	-0.608626	0.306269	-1.98723	0.0468969	0.093036
gadC	L-glutamate:4-aminobutyrate antiporter	CDS	1568954	1570489	52.8753	-0.439113	0.220246	-1.99374	0.0461804	0.0917349
gadB	glutamate decarboxylase B	CDS	1570645	1572045	43.4159	-0.894616	0.257006	-3.48092	0.000499697	0.00162268
pqqL	periplasmic metalloprotease	CDS	1572407	1575202	98.413	-0.644405	0.148468	-4.34036	1.42251e-05	6.01159e-05
yddB	putative TonB-dependent receptor YddB	CDS	1575247	1577619	37.3119	-0.157604	0.248872	-0.633275	0.526554	0.646523
yddA	ABC transporter family protein YddA	CDS	1577657	1579342	29.2406	-1.50739	0.284739	-5.29393	1.19718e-07	6.56068e-07
yneP	protein YneP	CDS	1579545	1579667	3.18184	-1.55746	0.579072	-2.68959	0.00715404	0.018026
ydeM	putative anaerobic sulfatase maturation enzyme YdeM	CDS	1579633	1580790	16.0249	-1.29722	0.354487	-3.65943	0.000252775	0.000870626
ydeN	putative sulfatase YdeN	CDS	1580842	1582524	22.0824	0.372529	0.299805	1.24257	0.214026	0.324322
ydeO	DNA-binding transcriptional dual regulator YdeO	CDS	1582926	1583687	4.95967	-0.601675	0.528878	-1.13764	0.255269	0.373731
safA	two-component system connector SafA	CDS	1583762	1583959	0.683974	-0.303131	0.541364	-0.559939	0.575521	0.688957
ydeP	putative oxidoreductase YdeP	CDS	1584207	1586486	51.2553	0.332587	0.204902	1.62315	0.104557	0.181993
ydeQ	putative fimbrial adhesin protein YdeQ	CDS	1586820	1587734	7.29306	-0.232317	0.443857	-0.523405	0.600692	0.710478
ydeR	putative fimbrial protein YdeR	CDS	1587793	1588296	10.7231	0.557709	0.407583	1.36833	0.171208	0.272664
ydeS	putative fimbrial protein YdeS	CDS	1588309	1588839	18.2796	0.576254	0.356404	1.61685	0.10591	0.183995
ydeT	fimbrial usher domain-containing protein YdeT	CDS	1588853	1590001	61.6871	-0.431738	0.202562	-2.13138	0.0330577	0.0693677
hipA	serine/threonine-protein kinase toxin HipA	CDS	1590854	1592176	78.4786	0.195271	0.186225	1.04857	0.294375	0.419494
hipB	antitoxin/DNA-binding transcriptional repressor HipB	CDS	1592176	1592442	21.6837	0.212707	0.30444	0.698682	0.484751	0.609767
lsrK	autoinducer-2 kinase	CDS	1598617	1600209	134.036	0.187757	0.137156	1.36893	0.17102	0.272516
lsrR	DNA-binding transcriptional repressor LsrR	CDS	1600288	1601241	127.266	0.344107	0.151318	2.27407	0.0229619	0.0506881
lsrA	Autoinducer-2 ABC transporter ATP binding subunit	CDS	1601490	1603025	10.32	0.605354	0.364508	1.66074	0.0967649	0.170323
lsrC	Autoinducer-2 ABC transporter membrane subunit LsrC	CDS	1603019	1604047	12.7043	-0.544322	0.358129	-1.5199	0.128535	0.215633
lsrD	Autoinducer-2 ABC transporter membrane subunit LsrD	CDS	1604047	1605039	14.5297	-0.208516	0.345432	-0.60364	0.546083	0.664931
lsrB	Autoinducer-2 ABC transporter periplasmic binding protein	CDS	1605051	1606073	12.8741	0.423376	0.380484	1.11273	0.265824	0.386568
lsrF	3-hydroxy-2%2C4-pentadione 5-phosphate thiolase	CDS	1606100	1606975	20.7763	-0.0050204	0.331891	-0.0151266	0.987931	0.992519
lsrG	(4S)-4-hydroxy-5-phosphonooxypentane-2%2C3-dione isomerase	CDS	1606999	1607289	18.0928	-0.600951	0.321658	-1.86829	0.0617216	0.116834
tam	trans-aconitate 2-methyltransferase	CDS	1607346	1608104	130.009	-0.160728	0.177387	-0.906085	0.364891	0.49736
yneE	PF01062 family inner membrane protein YneE	CDS	1608108	1609022	65.2395	-1.14592	0.218995	-5.23263	1.67115e-07	8.98863e-07
uxaB	tagaturonate reductase	CDS	1609229	1610680	76.5742	-0.671084	0.199444	-3.36478	0.000766037	0.00239842
dgcF	putative diguanylate cyclase DgcF	CDS	1610907	1611854	182.854	-0.325521	0.16424	-1.98199	0.0474805	0.0939477
yneG	DUF4186 domain-containing protein YneG	CDS	1611966	1612325	15.1375	-0.319855	0.349568	-0.915001	0.360191	0.492202
glsB	glutaminase 2	CDS	1612325	1613251	91.3398	-0.112753	0.191013	-0.590289	0.554997	0.672899
sad	succinate semialdehyde dehydrogenase (NAD(P)(+)) Sad	CDS	1613315	1614703	162.556	0.250812	0.148414	1.68995	0.0910378	0.161936
yneJ	putative DNA-binding transcriptional regulator YneJ	CDS	1614804	1615685	106.495	0.130498	0.147955	0.882013	0.37777	0.510205
yneK	protein YneK	CDS	1615763	1616878	4.78419	-0.83398	0.509835	-1.63579	0.101885	0.177955
ydeA	L-arabinose exporter	CDS	1617028	1618218	188.734	-0.584655	0.141559	-4.13011	3.62591e-05	0.000143239
marC	inner membrane protein MarC	CDS	1618243	1618908	146.34	-0.798788	0.180308	-4.43013	9.41782e-06	4.10606e-05
marR	DNA-binding transcriptional repressor MarR	CDS	1619120	1619554	128.927	0.703899	0.167193	4.21011	2.55248e-05	0.000103627
marA	DNA-binding transcriptional dual regulator MarA	CDS	1619574	1619957	121.918	0.667293	0.166764	4.00142	6.29622e-05	0.000240975
marB	multiple antibiotic resistance protein MarB	CDS	1619989	1620207	15.8011	1.38306	0.343347	4.02818	5.62105e-05	0.00021641
eamA	cysteine/O-acetylserine exporter EamA	CDS	1620238	1621137	420.488	-0.966918	0.14219	-6.80019	1.04481e-11	8.52167e-11
ydeE	dipeptide exporter	CDS	1621332	1622519	58.4726	-0.489046	0.219455	-2.22845	0.0258503	0.0558695
mgtS	small protein MgtS	CDS	1622646	1622741	1556.43	1.69247	0.121538	13.9255	4.43738e-44	2.2908e-42
mgtT	protein MgtT	CDS	1622741	1622845	203.382	1.3876	0.14575	9.52043	1.72469e-21	2.82862e-20
mgrR	small regulatory RNA MgrR	ncRNA	1622817	1622914	289.312	-1.9714	0.211301	-9.32979	1.06086e-20	1.61727e-19
dgcZ	diguanylate cyclase DgcZ	CDS	1622960	1623850	219.179	-1.16735	0.158196	-7.37911	1.59353e-13	1.5273e-12
ydeI	BOF family protein YdeI	CDS	1624105	1624497	30.7315	-0.405502	0.278594	-1.45553	0.145522	0.239179
ydeJ	PF02464 family protein YdeJ	CDS	1624773	1625291	74.3278	-0.0584702	0.198263	-0.294913	0.76806	0.840795
dcp	peptidyl-dipeptidase Dcp	CDS	1625335	1627380	209.135	-0.122667	0.140998	-0.869989	0.384307	0.515963
ydfG	3-hydroxy acid dehydrogenase YdfG	CDS	1627517	1628263	556.734	0.509349	0.102093	4.98908	6.06665e-07	3.04539e-06
rspR	DNA-binding transcriptional repressor RspR	CDS	1628352	1629038	287.177	-0.100669	0.118498	-0.849544	0.395579	0.527013
ydfZ	putative selenoprotein YdfZ	CDS	1629215	1629418	8.30457	-2.72038	0.572948	-4.74805	2.05391e-06	9.81168e-06
ydfI	putative oxidoreductase YdfI	CDS	1629453	1630913	48.3556	0.131385	0.221312	0.593663	0.552738	0.671234
ydfJ	putative transporter YdfJ	CDS	1631002	1632285	72.1387	-2.05778	0.213918	-9.61948	6.61635e-22	1.1174e-20
ynfT	protein YnfT	CDS	1632890	1633003	43.7655	0.165825	0.302941	0.547384	0.584115	0.696857
ydfK	cold shock protein YdfK	CDS	1633072	1633305	42.7781	-0.876692	0.297819	-2.94371	0.00324303	0.00891295
pinQ	putative recombinase PinQ	CDS	1633622	1634212	25.4123	-0.871358	0.278025	-3.13411	0.00172379	0.00501677
tfaQ	putative tail fiber assembly protein TfaQ	CDS	1634310	1634885	18.5225	-0.561566	0.333307	-1.68483	0.0920205	0.163237
stfQ	putative prophage side tail fiber protein StfQ	CDS	1634885	1635847	22.64	-0.110017	0.295046	-0.372882	0.709237	0.795983
nohA	putative prophage DNA-packaging protein NohA	CDS	1635798	1636367	18.0761	-0.0962015	0.318564	-0.301985	0.762664	0.836553
ynfO	DUF3950 domain-containing protein YnfO	CDS	1636756	1636989	1.11288	0.138604	0.629637	0.220133	0.825768	0.882428
ydfO	DUF1398 domain-containing protein YdfO	CDS	1637047	1637457	1.517	-0.324638	0.649302	-0.49998	0.617089	0.724028
gnsB	protein GnsB	CDS	1637609	1637782	68.7985	-1.98866	0.209783	-9.47961	2.55223e-21	4.0971e-20
ynfN	protein YnfN	CDS	1637954	1638109	7.45702	-0.00235477	0.450014	-0.00523266	0.995825	0.997582
ynfR	protein YnfR	CDS	1638188	1638253	7.60088	1.09077	0.498342	2.18879	0.0286119	0.061054
ynfQ	protein YnfQ	CDS	1638256	1638444	22.8204	-0.182721	0.308431	-0.592421	0.553569	0.671705
cspI	cold shock-like protein CspI	CDS	1638455	1638667	60.9857	0.507085	0.236986	2.13972	0.0323773	0.0680342
rzpQ	DUF2514 domain-containing protein RzpQ	CDS	1639030	1639527	4.13216	-0.414686	0.510291	-0.812647	0.416421	0.547237
rzoQ	putative lipoprotein RzoQ	CDS	1639080	1639334	1.453	-1.07242	0.641763	-1.67106	0.0947107	0.16729
rrrQ	putative lysozyme	CDS	1639524	1640057	5.7751	0.159866	0.498352	0.320789	0.74837	0.824899
ydfR	protein YdfR	CDS	1640054	1640365	4.64867	-0.236462	0.559469	-0.422654	0.672548	0.767213
essQ	putative prophage lysis protein EssQ	CDS	1640370	1640585	7.7718	1.18056	0.507696	2.32533	0.0200542	0.0452141
ynfU	putative zinc-binding protein YnfU	CDS	1640805	1640975	1.60708	-0.241084	0.644974	-0.37379	0.708561	0.795684
cspB	cold shock-like protein CspB	CDS	1641339	1641554	322.17	-0.194314	0.231574	-0.839104	0.401411	0.532286
cspF	cold shock-like protein CspF	CDS	1641855	1642067	4.8563	-1.53467	0.56228	-2.72937	0.00634554	0.0162353
ynfS	protein YnfS	CDS	1642122	1642211	30.8046	-3.46629	0.350556	-9.88797	4.69473e-23	8.56552e-22
ydfT	putative antitermination protein Q	CDS	1642489	1643241	115.517	-1.21976	0.179596	-6.79168	1.10835e-11	9.00753e-11
ydfU	protein YdfU	CDS	1643255	1644304	13.3145	-0.170269	0.3875	-0.439403	0.660369	0.758548
rem	protein Rem	CDS	1644651	1644902	130.532	0.571067	0.169791	3.36335	0.000770013	0.00240921
hokD	toxic protein HokD	CDS	1645119	1645274	1317.05	-0.108396	0.0998083	-1.08604	0.27746	0.399778
relE	mRNA interferase toxin RelE	CDS	1645346	1645633	1118.8	0.666188	0.102293	6.51254	7.38905e-11	5.50302e-10
relB	antitoxin/DNA-binding transcriptional repressor RelB	CDS	1645633	1645872	1357.7	1.62392	0.0994669	16.3262	6.4261e-60	7.12043e-58
ydfV	protein YdfV	CDS	1645897	1646202	4.85987	-0.284543	0.493642	-0.576417	0.564334	0.680948
flxA	PF14282 family protein FlxA	CDS	1646405	1646737	254.764	-2.44883	0.146515	-16.7139	1.03861e-62	1.27524e-60
ydfW	protein YdfW	CDS	1647174	1647323	3.84482	0.185311	0.595811	0.311023	0.755783	0.830959
ydfX	protein YdfX	CDS	1647346	1647636	6.22377	-0.116179	0.475527	-0.244316	0.806986	0.869371
dicC	putative DNA-binding transcriptional regulator DicC	CDS	1647620	1647850	7.9374	0.492865	0.452166	1.09001	0.275709	0.397676
dicA	DNA-binding transcriptional dual regulator DicA	CDS	1647934	1648341	316.612	-0.803463	0.128296	-6.26257	3.78681e-10	2.69225e-09
ydfA	DUF1391 domain-containing protein YdfA	CDS	1648508	1648663	6.1173	0.949201	0.522829	1.81551	0.0694457	0.129088
ydfB	uncharacterized protein YdfB	CDS	1648665	1648793	4.49464	-0.580304	0.559948	-1.03635	0.300037	0.425826
ydfC	uncharacterized protein YdfC	CDS	1648823	1649041	10.4467	0.406564	0.402499	1.0101	0.312447	0.440138
dicF	small regulatory RNA DicF	ncRNA	1649382	1649434	47.1033	-1.18293	0.325783	-3.63103	0.000282289	0.00096424
dicB	cell division inhibition protein DicB	CDS	1649609	1649797	1.83423	-0.340841	0.64378	-0.529437	0.596502	0.707455
ydfD	lysis protein	CDS	1649794	1649985	1.38145	-0.246992	0.647772	-0.381295	0.702984	0.791292
ynfP	protein YnfP	CDS	1652728	1652838	1.41161	-0.0531627	0.647302	-0.0821297	0.934544	0.960985
rspB	putative zinc-binding dehydrogenase RspB	CDS	1652896	1653915	21.5583	0.143056	0.319604	0.447604	0.654439	0.753833
rspA	mandelate racemase/muconate lactonizing enzyme family protein RspA	CDS	1653927	1655141	6.80699	0.277921	0.501836	0.553809	0.57971	0.693058
ynfA	putative transporter YnfA	CDS	1655347	1655673	127.098	-1.19719	0.155681	-7.69001	1.4712e-14	1.52945e-13
ynfB	DUF1283 domain-containing protein YnfB	CDS	1655808	1656149	172.53	0.995237	0.164847	6.03734	1.56676e-09	1.06874e-08
speG	spermidine N-acetyltransferase	CDS	1656184	1656744	117.101	1.05063	0.174577	6.01813	1.76447e-09	1.1929e-08
ynfC	PF06788 family lipoprotein YnfC	CDS	1656747	1657457	175.631	0.0155805	0.124544	0.125101	0.900444	0.937378
ynfD	DUF1161 domain-containing protein YnfD	CDS	1657565	1657870	63.855	0.850891	0.237101	3.58873	0.000332289	0.00112488
ynfE	putative selenate reductase YnfE	CDS	1658069	1660495	33.043	-0.0500303	0.262999	-0.19023	0.849129	0.899625
ynfF	putative selenate reductase YnfF	CDS	1660556	1662979	49.6447	0.0919514	0.243314	0.377912	0.705496	0.793181
ynfG	putative oxidoreductase YnfG	CDS	1662990	1663607	22.7596	-0.215616	0.286282	-0.75316	0.451354	0.579401
ynfH	putative menaquinol dehydrogenase	CDS	1663609	1664463	319.447	-0.949498	0.111559	-8.5112	1.72136e-17	2.13664e-16
dmsD	redox enzyme maturation protein DmsD	CDS	1664506	1665120	141.382	-0.39563	0.158621	-2.49417	0.012625	0.0300605
clcB	putative chloride:H(+) antiporter ClcB	CDS	1665315	1666571	49.0959	-0.215184	0.22487	-0.956925	0.338605	0.468989
bidA	dethiobiotin synthetase BidA	CDS	1666524	1667219	70.7618	-0.109177	0.231175	-0.472272	0.636733	0.739437
mlc	DNA-binding transcriptional repressor Mlc	CDS	1667344	1668564	188.488	0.619484	0.145957	4.24429	2.19283e-05	9.03996e-05
ynfL	putative DNA-binding transcriptional regulator YnfL	CDS	1668699	1669592	33.1628	0.519203	0.276901	1.87505	0.0607861	0.115351
ynfM	putative transporter YnfM	CDS	1669699	1670952	4486.45	-0.257045	0.0772019	-3.32951	0.00086998	0.00269231
asr	periplasmic chaperone Asr	CDS	1671376	1671684	37.7256	-1.98324	0.286325	-6.92651	4.31353e-12	3.61556e-11
ydgU	uncharacterized protein YdgU	CDS	1671777	1671860	3.30532	-2.76364	0.596634	-4.63205	3.6206e-06	1.68356e-05
ydgD	putative serine protease YdgD	CDS	1671960	1672781	895.447	-0.16148	0.0926959	-1.74204	0.081501	0.147631
mdtI	multidrug/spermidine efflux pump membrane subunit MdtI	CDS	1672820	1673149	23.3222	-0.363104	0.284336	-1.27702	0.201594	0.310254
mdtJ	multidrug/spermidine efflux pump membrane subunit MdtJ	CDS	1673136	1673501	18.4562	-1.33394	0.328486	-4.06088	4.88873e-05	0.000189825
mdtU	protein MdtU	CDS	1673608	1673709	170.158	-1.60786	0.203065	-7.91796	2.41438e-15	2.6494e-14
tqsA	autoinducer 2 exporter	CDS	1673913	1674947	569.65	0.280312	0.121956	2.29847	0.0215351	0.0479579
pntB	pyridine nucleotide transhydrogenase subunit beta	CDS	1674972	1676360	564.863	1.19243	0.115766	10.3004	7.01924e-25	1.43642e-23
pntA	pyridine nucleotide transhydrogenase subunit alpha	CDS	1676371	1677903	553.038	0.790144	0.11139	7.09352	1.30744e-12	1.1357e-11
ydgH	DUF1471 domain-containing protein YdgH	CDS	1678427	1679371	310.095	0.271018	0.142733	1.89878	0.0575931	0.109981
ydgI	putative arginine:ornithine antiporter	CDS	1679557	1680939	78.1593	-0.625734	0.175086	-3.57387	0.000351739	0.00118542
folM	dihydromonapterin reductase	CDS	1680976	1681698	32.011	0.123515	0.271592	0.454782	0.649266	0.750538
ydgC	GlpM family protein	CDS	1681695	1682030	363.569	0.0161641	0.119463	0.135306	0.89237	0.931963
rstA	DNA-binding transcriptional regulator RstA	CDS	1682159	1682878	899.117	1.76396	0.112965	15.6151	5.74876e-55	5.55672e-53
rstB	sensory histidine kinase RstB	CDS	1682882	1684183	377.414	0.604777	0.118256	5.11414	3.15172e-07	1.642e-06
tus	DNA replication terminus site-binding protein	CDS	1684259	1685188	21.5987	0.310771	0.341661	0.909589	0.363039	0.495281
fumC	fumarase C	CDS	1685185	1686588	193.315	1.24865	0.174223	7.167	7.66595e-13	6.84212e-12
fumA	fumarase A	CDS	1686731	1688377	270.984	0.21559	0.114831	1.87745	0.0604561	0.114869
manA	mannose-6-phosphate isomerase	CDS	1688576	1689751	88.7799	-0.316486	0.19888	-1.59134	0.111532	0.192219
ydgA	DUF945 domain-containing protein YdgA	CDS	1689852	1691360	782.027	0.390836	0.123456	3.16578	0.00154667	0.00455087
uidC	outer membrane porin family protein UidC	CDS	1691586	1692851	36.5482	-0.911733	0.292567	-3.11633	0.0018312	0.00531575
uidB	glucuronide:H(+) symporter	CDS	1692890	1694263	29.7562	-0.305972	0.278925	-1.09697	0.272654	0.394355
uidA	beta-glucuronidase	CDS	1694260	1696071	33.7107	0.437053	0.268989	1.6248	0.104206	0.181451
uidR	DNA-binding transcriptional repressor UidR	CDS	1696462	1697052	224.348	-0.927625	0.144599	-6.41517	1.40667e-10	1.01922e-09
hdhA	7-alpha-hydroxysteroid dehydrogenase	CDS	1697273	1698040	221.9	-0.15569	0.152942	-1.01797	0.308692	0.435795
malI	DNA-binding transcriptional repressor MalI	CDS	1698152	1699180	120.28	0.547636	0.156229	3.50534	0.000456018	0.0014915
malX	PTS enzyme IIBC component MalX	CDS	1699355	1700947	79.1597	-0.128534	0.179094	-0.717694	0.472946	0.599329
malY	negative regulator of MalT activity/cystathionine beta-lyase	CDS	1700957	1702129	96.8269	-0.300382	0.195654	-1.53527	0.124717	0.210784
add	adenosine deaminase	CDS	1702233	1703234	48.8112	0.317519	0.314048	1.01105	0.311992	0.439907
ydgJ	putative oxidoreductase YdgJ	CDS	1703268	1704308	326.576	-0.957859	0.100452	-9.53549	1.49176e-21	2.46438e-20
blr	beta-lactam resistance protein	CDS	1704551	1704676	70.3996	-1.1763	0.186851	-6.29539	3.06637e-10	2.19378e-09
cnu	H-NS- and StpA-binding protein	CDS	1704949	1705164	21.5949	-0.567573	0.318187	-1.78377	0.0744611	0.137197
ydgK	DUF2569 domain-containing inner membrane protein YdgK	CDS	1705250	1705690	122.073	-1.34204	0.15014	-8.93863	3.94031e-19	5.37562e-18
rsxA	SoxR [2Fe-2S] reducing system protein RsxA	CDS	1705767	1706348	88.732	0.012793	0.172508	0.0741588	0.940884	0.96532
rsxB	SoxR [2Fe-2S] reducing system protein RsxB	CDS	1706348	1706926	68.3917	0.54518	0.19305	2.82403	0.00474236	0.0125186
rsxC	SoxR [2Fe-2S] reducing system protein RsxC	CDS	1706919	1709141	65.5387	0.166286	0.191996	0.866091	0.38644	0.517876
rsxD	SoxR [2Fe-2S] reducing system protein RsxD	CDS	1709142	1710200	34.272	-0.662791	0.291025	-2.27743	0.0227604	0.050294
rsxG	SoxR [2Fe-2S] reducing system protein RsxG	CDS	1710204	1710824	15.8508	-0.278464	0.346209	-0.804324	0.42121	0.551457
rsxE	SoxR [2Fe-2S] reducing system protein RsxE	CDS	1710828	1711523	14.1681	-0.0858675	0.348295	-0.246537	0.805267	0.868549
nth	endonuclease III	CDS	1711523	1712158	20.5839	-0.650304	0.305291	-2.13011	0.0331622	0.0695549
dtpA	dipeptide/tripeptide:H(+) symporter DtpA	CDS	1712769	1714271	71.3943	-2.12432	0.251058	-8.46145	2.64067e-17	3.23358e-16
gstA	glutathione S-transferase GstA	CDS	1714377	1714982	601.349	0.231861	0.0901276	2.57259	0.0100941	0.0246016
pdxY	pyridoxal kinase 2	CDS	1715026	1715889	89.501	-0.844006	0.202997	-4.15772	3.21441e-05	0.000128548
tyrS	tyrosine--tRNA ligase	CDS	1715948	1717222	743.547	0.47854	0.0832068	5.75121	8.86048e-09	5.55216e-08
pdxH	pyridoxine/pyridoxamine 5'-phosphate oxidase	CDS	1717351	1718007	57.3751	-0.504909	0.225627	-2.2378	0.0252341	0.0547724
mliC	inhibitor of c-type lysozyme%2C putative lipoprotein	CDS	1718066	1718395	23.5933	0.279603	0.284999	0.981067	0.32656	0.455779
anmK	anhydro-N-acetylmuramic acid kinase	CDS	1718493	1719602	187.282	0.269032	0.189884	1.41682	0.156535	0.253525
slyB	outer membrane lipoprotein SlyB	CDS	1719876	1720343	2069.86	0.296985	0.0886147	3.35142	0.000803983	0.00250858
slyA	DNA-binding transcriptional dual regulator SlyA	CDS	1720390	1720824	305.392	-0.591924	0.12217	-4.84509	1.26551e-06	6.18196e-06
ydhI	DUF1656 domain-containing protein YdhI	CDS	1721025	1721261	19.9383	0.626875	0.316706	1.97936	0.0477753	0.0943947
ydhJ	putative membrane fusion protein YdhJ	CDS	1721264	1722121	30.2864	1.39915	0.279274	5.00995	5.44428e-07	2.74206e-06
ydhK	putative transporter YdhK	CDS	1722121	1724133	79.5601	-0.497862	0.16944	-2.93828	0.00330043	0.00903789
sodC	superoxide dismutase (Cu-Zn)	CDS	1724134	1724655	340.033	-0.420611	0.159437	-2.6381	0.00833708	0.0207309
ydhF	putative oxidoreductase YdhF	CDS	1724736	1725632	160.621	-0.586632	0.166093	-3.53196	0.000412492	0.00136387
ydhL	DUF1289 domain-containing protein YdhL	CDS	1725681	1725920	115.42	-0.443354	0.21759	-2.03757	0.0415933	0.0842245
nemR	DNA-binding transcriptional repressor NemR	CDS	1726023	1726622	1397.03	0.848354	0.0944053	8.9863	2.55685e-19	3.53063e-18
nemA	N-ethylmaleimide reductase	CDS	1726659	1727756	1061.29	1.14798	0.0998647	11.4954	1.39176e-30	3.72932e-29
gloA	lactoylglutathione lyase	CDS	1727837	1728244	590.577	1.58767	0.110245	14.4013	5.07635e-47	3.49422e-45
rnt	ribonuclease T	CDS	1728347	1728994	90.5762	0.833323	0.162966	5.11349	3.16266e-07	1.64582e-06
lhr	ATP-dependent helicase Lhr	CDS	1729087	1733703	239.182	-0.092709	0.141501	-0.655182	0.512351	0.634399
grxD	glutaredoxin 4	CDS	1733754	1734101	1258.38	-0.0445947	0.0793725	-0.56184	0.574225	0.68795
mepH	peptidoglycan endopeptidase/peptidoglycan L%2CD-carboxypeptidase MepH	CDS	1734435	1735250	67.8666	-0.729147	0.226047	-3.22564	0.00125691	0.00376411
sodB	superoxide dismutase (Fe)	CDS	1735378	1735959	375.356	2.51531	0.154799	16.2488	2.2762e-59	2.46209e-57
ydhP	putative transporter YdhP	CDS	1736121	1737290	104.362	-0.46668	0.15516	-3.00773	0.00263207	0.00736753
cydH	cytochrome bd-I accessory subunit CydH	CDS	1737456	1737545	267.218	0.481768	0.184391	2.61275	0.00898161	0.0221397
purR	DNA-binding transcriptional repressor PurR	CDS	1737844	1738869	299.125	-0.418915	0.148806	-2.81518	0.00487502	0.0128241
punR	DNA-binding transcriptional activator PunR	CDS	1738866	1739798	189.659	0.604449	0.158228	3.82012	0.000133389	0.000484788
punC	purine nucleoside transporter PunC	CDS	1739911	1741122	115.194	0.0291778	0.174848	0.166875	0.867468	0.913304
cfa	cyclopropane fatty acyl phospholipid synthase	CDS	1741413	1742561	1081.34	-1.08231	0.0887223	-12.1988	3.15412e-34	9.9508e-33
ribC	riboflavin synthase	CDS	1742601	1743242	266.234	0.561338	0.113832	4.93127	8.16986e-07	4.0565e-06
mdtK	multidrug efflux pump MdtK	CDS	1743457	1744830	225.059	-0.736593	0.128704	-5.72317	1.04558e-08	6.52479e-08
ydhQ	putative adhesin-related protein YdhQ	CDS	1744871	1746127	451.179	-0.163779	0.0945377	-1.73242	0.0831981	0.150286
valV	tRNA-Val	tRNA	1746435	1746511	4730.99	0.0959927	0.231664	0.414362	0.678609	0.772081
valW	tRNA-Val	tRNA	1746516	1746592	6398.4	0.00671638	0.259658	0.0258663	0.979364	0.988267
ydhR	putative monooxygenase YdhR	CDS	1746700	1747005	646.964	0.88608	0.123869	7.15334	8.46896e-13	7.4999e-12
ydhS	FAD/NAD(P) binding domain-containing protein YdhS	CDS	1747131	1748735	88.2338	0.260262	0.212304	1.22589	0.220238	0.331306
ydhT	uncharacterized protein YdhT	CDS	1748747	1749559	25.544	-0.423129	0.28349	-1.49257	0.135549	0.22532
ydhU	putative cytochrome YdhU	CDS	1749563	1750348	40.7889	-0.561776	0.234019	-2.40055	0.0163703	0.0379441
ydhX	putative 4Fe-4S ferredoxin-like protein YdhX	CDS	1750345	1751013	10.3696	0.0494799	0.440414	0.112349	0.910547	0.944864
ydhW	uncharacterized protein YdhW	CDS	1751077	1751724	27.7966	-0.749425	0.325578	-2.30183	0.0213449	0.0476745
ydhV	putative oxidoreductase YdhV	CDS	1751728	1753830	23.8124	0.141692	0.292603	0.484245	0.628212	0.732914
ydhY	putative 4Fe-4S ferredoxin-like protein YdhY	CDS	1753851	1754477	11.9834	-0.586367	0.385313	-1.52179	0.128061	0.215076
fumD	fumarase D	CDS	1754932	1755141	397.906	-1.5735	0.145208	-10.8361	2.32096e-27	5.24582e-26
ynhH	protein YnhH	CDS	1755496	1755690	27.6008	0.156503	0.292039	0.535897	0.59203	0.704023
pykF	pyruvate kinase 1	CDS	1755698	1757110	171.169	0.315637	0.167811	1.88091	0.0599838	0.114211
lpp	murein lipoprotein	CDS	1757421	1757657	15340.2	0.322949	0.154036	2.09658	0.0360311	0.0746758
ldtE	L%2CD-transpeptidase LdtE	CDS	1757721	1758725	216.141	-0.888634	0.138225	-6.4289	1.28531e-10	9.38774e-10
sufE	sulfur carrier protein SufE	CDS	1758874	1759290	118.058	-0.382352	0.22698	-1.68452	0.0920813	0.163281
sufS	L-cysteine desulfurase	CDS	1759303	1760523	407.9	0.370718	0.161227	2.29936	0.0214845	0.0478921
sufD	Fe-S cluster scaffold complex subunit SufD	CDS	1760520	1761791	419.374	0.371385	0.170149	2.18271	0.029057	0.0618585
sufC	Fe-S cluster scaffold complex subunit SufC	CDS	1761766	1762512	277.405	0.387623	0.138059	2.80767	0.00499021	0.0130986
sufB	Fe-S cluster scaffold complex subunit SufB	CDS	1762522	1764009	1367.69	0.529342	0.131146	4.03628	5.43062e-05	0.000209969
sufA	iron-sulfur cluster insertion protein SufA	CDS	1764018	1764386	616.007	0.834439	0.183135	4.55642	5.2032e-06	2.36145e-05
rydB	small regulatory RNA RydB	ncRNA	1764713	1764780	49.6857	-0.0791112	0.308109	-0.256764	0.797361	0.862274
ydiH	uncharacterized protein YdiH	CDS	1764934	1765122	304.945	-1.24273	0.395897	-3.13902	0.00169512	0.00494284
menI	1%2C4-dihydroxy-2-naphthoyl-CoA hydrolase	CDS	1765222	1765632	140.882	-0.518227	0.168455	-3.07635	0.00209554	0.00599121
ydiJ	putative FAD-linked oxidoreductase YdiJ	CDS	1765629	1768685	441.673	-0.0634292	0.121712	-0.521143	0.602267	0.71197
ydiK	putative transporter YdiK	CDS	1769074	1770186	460.959	-0.246125	0.110384	-2.22972	0.0257662	0.0557409
rprA	small regulatory RNA RprA	ncRNA	1770372	1770477	25.9335	-1.69082	0.368366	-4.59005	4.43138e-06	2.03146e-05
ydiL	DUF1870 domain-containing protein YdiL	CDS	1770615	1770971	3.63172	-1.56329	0.550091	-2.84188	0.00448489	0.0119501
ydiM	putative exporter YdiM	CDS	1771071	1772285	18.1338	-1.1413	0.324991	-3.51179	0.000445095	0.00146103
ydiN	putative transporter YdiN	CDS	1772512	1773777	6.72112	-0.0967904	0.479274	-0.201952	0.839954	0.892411
ydiB	quinate/shikimate dehydrogenase	CDS	1773789	1774655	38.5969	0.531493	0.259273	2.04994	0.0403706	0.0820232
aroD	3-dehydroquinate dehydratase	CDS	1774686	1775444	59.984	0.535489	0.218588	2.44976	0.014295	0.0334925
ydiF	putative acetate-CoA transferase YdiF	CDS	1775587	1777182	7.43225	-0.529577	0.444399	-1.19167	0.233391	0.347296
ydiO	putative acyl-CoA dehydrogenase YdiO	CDS	1777196	1778347	15.3598	0.523926	0.332003	1.57808	0.114547	0.196637
ydiP	putative DNA-binding transcriptional regulator YdiP	CDS	1778390	1779301	23.3975	-0.203886	0.331618	-0.614823	0.538671	0.658275
ydiQ	putative electron transfer flavoprotein subunit YdiQ	CDS	1779617	1780381	4.96814	-0.782823	0.545471	-1.43513	0.151249	0.247346
ydiR	putative electron transfer flavoprotein subunit YdiR	CDS	1780401	1781339	31.8723	0.942464	0.263214	3.5806	0.000342812	0.00115878
ydiS	putative electron transfer flavoprotein-quinone oxidoreductase YdiS	CDS	1781395	1782684	15.9116	0.403931	0.390867	1.03342	0.301406	0.427189
ydiT	ferredoxin-like protein YdiT	CDS	1782681	1782974	3.11072	-0.0820421	0.595241	-0.13783	0.890375	0.930276
fadK	short chain acyl-CoA synthetase	CDS	1782977	1784677	36.9422	-1.06339	0.249071	-4.26943	1.95977e-05	8.13081e-05
ppsA	phosphoenolpyruvate synthetase	CDS	1784734	1787112	658.613	-1.37272	0.0983881	-13.9521	3.05297e-44	1.61275e-42
ppsR	phosphoenolpyruvate synthetase regulatory protein	CDS	1787445	1788278	23.1042	-0.414847	0.317824	-1.30528	0.191799	0.298405
aroH	3-deoxy-7-phosphoheptulonate synthase%2C Trp-sensitive	CDS	1788435	1789481	558.82	-0.222248	0.116567	-1.90662	0.0565704	0.108393
ydiE	PF10636 family protein YdiE	CDS	1789613	1789804	110.275	-0.0674989	0.198273	-0.340434	0.73353	0.814376
selO	protein adenylyltransferase SelO	CDS	1789808	1791244	188.843	-0.338822	0.129581	-2.61475	0.00892919	0.0220344
rflP	anti-FlhDC factor RflP	CDS	1791307	1792020	31.3959	-1.79673	0.30039	-5.98133	2.21319e-09	1.48516e-08
nlpC	NlpC/P60 family lipoprotein NlpC	CDS	1792267	1792731	376.31	-0.77709	0.124103	-6.26164	3.80952e-10	2.70416e-09
btuD	vitamin B12 ABC transporter ATP binding subunit	CDS	1792809	1793558	122.439	-0.57997	0.156142	-3.71437	0.000203707	0.00071684
btuE	thioredoxin/glutathione peroxidase BtuE	CDS	1793558	1794109	173.003	-0.190986	0.137339	-1.39062	0.164342	0.264098
btuC	vitamin B12 ABC transporter membrane subunit	CDS	1794172	1795152	200.637	-0.837702	0.124274	-6.74077	1.57552e-11	1.26014e-10
ihfA	integration host factor subunit alpha	CDS	1795253	1795552	1478.86	1.19801	0.141065	8.49259	2.02084e-17	2.50155e-16
pheT	phenylalanine--tRNA ligase subunit beta	CDS	1795557	1797944	1916.78	0.977635	0.0888536	11.0028	3.70606e-28	8.81499e-27
pheS	phenylalanine--tRNA ligase subunit alpha	CDS	1797959	1798942	200.909	1.56271	0.155391	10.0566	8.58729e-24	1.63916e-22
pheM	pheST-ihfA operon leader peptide	CDS	1799226	1799270	59.323	0.121768	0.252178	0.482863	0.629193	0.733681
rplT	50S ribosomal subunit protein L20	CDS	1799393	1799749	3634.23	-2.28081	0.112103	-20.3456	5.07584e-92	1.44122e-89
rpmI	50S ribosomal subunit protein L35	CDS	1799802	1799999	1026.65	-1.54642	0.105015	-14.7258	4.40268e-49	3.50901e-47
infC	translation initiation factor IF-3	CDS	1800096	1800638	6670.86	-0.3265	0.0816712	-3.99774	6.39512e-05	0.000244348
thrS	threonine--tRNA ligase	CDS	1800642	1802570	2141.37	0.0529829	0.0679744	0.779454	0.435712	0.56456
yniD	uncharacterized protein YniD	CDS	1805165	1805272	34.1633	0.825372	0.331641	2.48875	0.0128193	0.0304433
ydiY	acid-inducible putative outer membrane protein YdiY	CDS	1805325	1806083	63.0887	-0.945538	0.206096	-4.58785	4.47826e-06	2.04882e-05
pfkB	6-phosphofructokinase 2	CDS	1806370	1807299	186.798	0.261426	0.144963	1.8034	0.0713258	0.132204
ydiZ	putative endoribonuclease YdiZ	CDS	1807400	1807690	109.495	-0.257507	0.168912	-1.52451	0.127382	0.214253
yniA	putative kinase YniA	CDS	1807796	1808656	351.725	-0.172941	0.117256	-1.4749	0.140238	0.231589
yniB	uncharacterized protein YniB	CDS	1808697	1809233	479.696	-2.84232	0.151757	-18.7294	2.84892e-78	5.88303e-76
hxpB	hexitol phosphatase B	CDS	1809380	1810048	113.209	0.706626	0.186334	3.79226	0.000149285	0.000538255
ydjM	inner membrane protein YdjM	CDS	1810211	1810801	243.633	0.289566	0.176621	1.63948	0.101113	0.176744
tcyP	cystine/sulfocysteine:cation symporter	CDS	1810934	1812325	1320.87	0.926478	0.0812106	11.4083	3.79923e-30	9.80677e-29
ydjO	protein YdjO	CDS	1812329	1813132	8.03276	-1.58741	0.456749	-3.47545	0.00050999	0.00165256
cedA	cell division modulator	CDS	1813421	1813663	91.0523	-0.263503	0.205736	-1.28078	0.200271	0.308731
katE	catalase HPII	CDS	1813867	1816128	204.22	-0.980257	0.172972	-5.66713	1.45208e-08	8.92665e-08
chbG	chitooligosaccharide monodeacetylase ChbG	CDS	1816386	1817135	119.573	-0.10379	0.152107	-0.68235	0.495018	0.618479
chbF	monoacetylchitobiose-6-phosphate hydrolase	CDS	1817148	1818500	56.4422	0.170112	0.208483	0.815948	0.41453	0.545541
chbR	ChbR	CDS	1818605	1819447	26.2633	-0.0279837	0.284957	-0.0982035	0.921771	0.953245
chbA	N%2CN'-diacetylchitobiose-specific PTS enzyme IIA component	CDS	1819455	1819805	40.3225	-0.035454	0.230073	-0.154099	0.877532	0.920549
chbC	N%2CN'-diacetylchitobiose-specific PTS enzyme IIC component	CDS	1819856	1821214	200.852	-3.65396	0.20713	-17.6409	1.19541e-69	1.81025e-67
chbB	N%2CN'-diacetylchitobiose-specific PTS enzyme IIB component	CDS	1821299	1821619	45.1286	-1.0701	0.268664	-3.98305	6.80361e-05	0.000258435
osmE	osmotically-inducible lipoprotein OsmE	CDS	1821918	1822256	774.887	0.475843	0.1046	4.54918	5.38549e-06	2.43931e-05
nadE	NH3-dependent NAD(+) synthetase	CDS	1822458	1823285	594.874	-1.0891	0.13485	-8.07636	6.6728e-16	7.61672e-15
cho	excinuclease Cho	CDS	1823515	1824402	338.073	0.909428	0.113649	8.00209	1.22325e-15	1.37897e-14
ves	HutD family protein Ves	CDS	1824362	1824937	101.238	0.457419	0.222749	2.05352	0.0400223	0.0815342
spy	ATP-independent periplasmic chaperone	CDS	1825140	1825625	602.918	0.437735	0.156827	2.7912	0.00525126	0.0137185
astE	succinylglutamate desuccinylase	CDS	1825955	1826923	302.435	0.249144	0.137821	1.80774	0.0706467	0.131053
astB	N-succinylarginine dihydrolase	CDS	1826916	1828259	571.192	0.73689	0.156681	4.70311	2.56227e-06	1.21002e-05
astD	aldehyde dehydrogenase	CDS	1828256	1829734	829.54	1.05731	0.138572	7.63005	2.34671e-14	2.39575e-13
astA	arginine N-succinyltransferase	CDS	1829731	1830765	579.472	1.39532	0.127362	10.9555	6.25103e-28	1.45633e-26
astC	succinylornithine transaminase	CDS	1830762	1831982	1487.62	1.13394	0.148852	7.61795	2.57732e-14	2.62529e-13
xthA	exodeoxyribonuclease III	CDS	1832428	1833234	100.153	0.714304	0.177314	4.02846	5.61432e-05	0.000216335
ydjX	DedA family protein YdjX	CDS	1833401	1834111	5.77891	-0.641881	0.507106	-1.26577	0.205594	0.314166
ydjY	4Fe-4S ferredoxin-type domain-containing protein YdjY	CDS	1834116	1834793	14.5775	-0.392241	0.333514	-1.17609	0.23956	0.355081
ydjZ	DedA family protein YdjZ	CDS	1834808	1835515	89.2919	-0.544434	0.176032	-3.09281	0.00198268	0.00569724
ynjA	AhpD-like domain-containing protein YnjA	CDS	1835515	1836063	78.4461	0.0510966	0.186943	0.273327	0.784602	0.852942
ynjB	putative ABC transporter periplasmic binding protein YnjB	CDS	1836073	1837239	85.0008	-0.0922537	0.185523	-0.497264	0.619003	0.726086
ynjC	putative ABC transporter membrane subunit YnjC	CDS	1837212	1838747	76.6232	0.102465	0.196454	0.521569	0.60197	0.711804
ynjD	putative ABC transporter ATP-binding protein YnjD	CDS	1838747	1839400	44.4744	-0.0166588	0.223159	-0.0746498	0.940493	0.965137
ynjE	molybdopterin synthase sulfurtransferase	CDS	1839467	1840774	40.7591	-0.402472	0.264104	-1.52391	0.12753	0.214422
ynjF	CDP-alcohol phosphatidyltransferase domain-containing protein YnjF	CDS	1840783	1841403	150.87	-0.458045	0.153417	-2.98563	0.00282996	0.00786811
nudG	5-hydroxy-CTP diphosphatase	CDS	1841490	1841897	52.5349	0.442413	0.224518	1.9705	0.0487812	0.0960612
ynjH	DUF1496 domain-containing protein YnjH	CDS	1841863	1842135	56.3389	-0.215747	0.192412	-1.12128	0.262171	0.381744
gdhA	glutamate dehydrogenase	CDS	1842371	1843714	1542.15	2.31119	0.0978037	23.6309	1.85744e-123	1.0548e-120
ynjI	DUF1266 domain-containing protein YnjI	CDS	1843831	1844871	30.3981	-0.674057	0.294763	-2.28678	0.0222089	0.0493041
topB	DNA topoisomerase III	CDS	1844999	1846960	208.622	-0.116045	0.136114	-0.85256	0.393903	0.525243
selD	selenide%2C water dikinase	CDS	1846965	1848008	298.865	-0.163959	0.114484	-1.43215	0.1521	0.248248
ydjA	putative oxidoreductase YdjA	CDS	1848125	1848676	469.41	0.524729	0.122121	4.29681	1.73273e-05	7.23509e-05
sppA	protease IV%2C a signal peptide peptidase	CDS	1848837	1850693	323.428	0.305133	0.124505	2.45077	0.0142552	0.0334338
ansA	L-asparaginase 1	CDS	1850860	1851876	66.466	0.175696	0.219172	0.801635	0.422764	0.552855
pncA	nicotinamidase	CDS	1851887	1852528	80.8018	0.599007	0.170843	3.50619	0.000454577	0.00148786
ydjE	putative transporter YdjE	CDS	1852621	1853979	60.7849	-0.942401	0.196685	-4.79142	1.65604e-06	7.97816e-06
ydjF	putative DNA-binding transcriptional regulator YdjF	CDS	1854096	1854854	72.1614	-0.636113	0.219396	-2.89938	0.003739	0.0101104
ydjG	NADH-dependent methylglyoxal reductase	CDS	1854991	1855971	37.8958	-0.217585	0.243311	-0.894268	0.371179	0.503964
ydjH	L-glycero-L-galacto-octuluronate kinase	CDS	1855981	1856928	6.55178	-0.506198	0.494403	-1.02386	0.305903	0.432934
ydjI	L-glycero-L-galacto-octuluronate-1-phosphate aldolase	CDS	1856933	1857769	7.82437	0.531069	0.454997	1.16719	0.243133	0.359554
ydjJ	putative zinc-binding dehydrogenase YdjJ	CDS	1857790	1858833	9.34473	-0.0943059	0.441786	-0.213465	0.830964	0.88647
ydjK	putative transporter YdjK	CDS	1858850	1860229	10.0258	-0.101528	0.416639	-0.243685	0.807475	0.869692
ydjL	putative zinc-binding dehydrogenase YdjL	CDS	1860256	1861332	8.47824	-0.313281	0.468908	-0.668109	0.504064	0.626844
yeaC	DUF1315 domain-containing protein YeaC	CDS	1861702	1861974	202.621	0.538576	0.146	3.68887	0.000225253	0.000786569
msrB	methionine sulfoxide reductase B	CDS	1862016	1862429	379.16	0.316883	0.108089	2.93168	0.00337135	0.0092099
gapA	glyceraldehyde-3-phosphate dehydrogenase A	CDS	1862771	1863766	691.094	1.4872	0.106931	13.908	5.66387e-44	2.859e-42
yeaD	putative aldose 1-epimerase YeaD	CDS	1863850	1864734	11.7686	-0.578861	0.407134	-1.4218	0.155086	0.251626
yeaE	methylglyoxal reductase YeaE	CDS	1864782	1865636	36.4955	0.0568617	0.238188	0.238727	0.811318	0.871763
mipA	MltA-interacting protein	CDS	1865726	1866472	119.163	0.403848	0.164411	2.45632	0.0140366	0.0329893
yeaG	protein kinase YeaG	CDS	1866908	1868842	7874.19	1.18077	0.113778	10.3778	3.12825e-25	6.5191e-24
yeaH	DUF444 domain-containing protein YeaH	CDS	1868955	1870238	1515.16	0.490407	0.144093	3.4034	0.00066553	0.00210404
cdgI	putative c-di-GMP binding protein CdgI	CDS	1870385	1871860	38.2804	-1.61128	0.245798	-6.5553	5.5529e-11	4.1905e-10
dgcJ	diguanylate cyclase DgcJ	CDS	1872041	1873531	35.8901	-0.733289	0.237447	-3.08822	0.00201357	0.00578234
yeaK	mischarged aminoacyl-tRNA deacylase	CDS	1873574	1874077	123.801	0.0740697	0.164805	0.449439	0.653115	0.753263
yoaI	protein YoaI	CDS	1874078	1874182	5.39089	-0.381551	0.511451	-0.746017	0.455657	0.583113
yeaL	DUF441 domain-containing inner membrane protein YeaL	CDS	1874352	1874798	63.6381	-0.398225	0.194023	-2.05246	0.0401247	0.0815965
nimR	DNA-binding transcriptional repressor NimR	CDS	1874755	1875576	134.884	0.0318522	0.1544	0.206297	0.836559	0.890044
nimT	2-nitroimidazole exporter	CDS	1875673	1876854	49.087	-1.41423	0.305657	-4.62686	3.71257e-06	1.71929e-05
yeaO	DUF488 domain-containing protein YeaO	CDS	1876909	1877256	80.1633	0.748674	0.209227	3.57829	0.000345846	0.00116816
yoaF	DUF333 domain-containing lipoprotein YoaF	CDS	1877278	1877532	260.225	0.0761614	0.137957	0.552066	0.580903	0.694076
dgcP	diguanylate cyclase DgcP	CDS	1877715	1878740	243.86	-0.28498	0.130977	-2.17581	0.0295695	0.0627145
yoaK	putative membrane protein YoaK	CDS	1878773	1878871	52.5245	0.415809	0.286716	1.45025	0.146989	0.241335
yoaJ	uncharacterized protein YoaJ	CDS	1878874	1878948	29.6148	-0.0412458	0.292247	-0.141133	0.887765	0.928368
yeaQ	PF04226 family protein YeaQ	CDS	1879007	1879255	1609.16	-1.08215	0.153672	-7.04189	1.89646e-12	1.62866e-11
yoaG	DUF1869 domain-containing protein YoaG	CDS	1879403	1879585	3.8139	0.34512	0.561418	0.614729	0.538734	0.658275
yeaR	DUF1971 domain-containing protein YeaR	CDS	1879589	1879948	6.20888	0.366311	0.53404	0.685924	0.492761	0.616358
leuE	leucine exporter	CDS	1880121	1880759	44.1619	-1.14137	0.247874	-4.60464	4.13189e-06	1.90377e-05
dmlR	DNA-binding transcriptional regulator DmlR	CDS	1880886	1881809	132.958	-0.717551	0.144504	-4.96561	6.84838e-07	3.41892e-06
dmlA	D-malate/3-isopropylmalate dehydrogenase (decarboxylating)	CDS	1881912	1882997	30.6175	0.290903	0.256796	1.13282	0.25729	0.375721
yeaV	putative transporter YeaV	CDS	1883188	1884633	9.45055	-0.528818	0.408466	-1.29464	0.195443	0.302933
yeaW	carnitine monooxygenase subunit YeaW	CDS	1884665	1885789	11.991	-0.498763	0.353869	-1.40946	0.1587	0.256574
yeaX	carnitine monooxygenase subunit YeaX	CDS	1885845	1886810	55.1396	-2.66995	0.27494	-9.71105	2.70534e-22	4.72706e-21
rnd	RNase D	CDS	1886864	1887991	82.2983	0.285153	0.22463	1.26944	0.204286	0.312587
fadD	long-chain-fatty-acid--CoA ligase	CDS	1888061	1889746	188.379	1.2797	0.174879	7.31762	2.52409e-13	2.37903e-12
yeaY	Slp family lipoprotein YeaY	CDS	1889951	1890532	1131.86	1.15848	0.123034	9.41593	4.68893e-21	7.39646e-20
tsaB	N(6)-L-threonylcarbamoyladenine synthase%2C TsaB subunit	CDS	1890572	1891267	39.1776	0.151893	0.256082	0.593141	0.553087	0.671299
yoaA	putative ATP-dependent 5' to 3' DNA helicase	CDS	1891325	1893235	219.512	0.189031	0.111437	1.6963	0.0898286	0.160099
yoaB	RutC family protein YoaB	CDS	1893367	1893711	77.3047	-0.260718	0.180669	-1.44307	0.149002	0.244462
yoaC	DUF1889 domain-containing protein YoaC	CDS	1894133	1894432	228.285	-3.20688	0.192027	-16.7001	1.30788e-62	1.5636e-60
yoaH	UFP0181 family protein YoaH	CDS	1894552	1894731	106.74	-0.218754	0.198173	-1.10386	0.269656	0.390806
pabB	aminodeoxychorismate synthase subunit 1	CDS	1894805	1896166	76.911	-0.510899	0.180818	-2.82549	0.00472087	0.0124764
nudL	putative NUDIX hydrolase with low 3-phosphohydroxypyruvate phosphatase activity	CDS	1896170	1896748	136.362	-0.11429	0.172821	-0.661324	0.508405	0.630859
sdaA	L-serine deaminase I	CDS	1896932	1898296	453.753	1.75141	0.137715	12.7176	4.7194e-37	1.70161e-35
pdeD	putative c-di-GMP phosphodiesterase PdeD	CDS	1898427	1900025	57.4288	-0.81244	0.228082	-3.56205	0.000367977	0.00123192
yoaE	TerC family inner membrane protein YoaE	CDS	1900029	1901585	128.389	-0.4869	0.149003	-3.26773	0.00108415	0.00328923
yoaL	protein YoaL	CDS	1901573	1901731	31.2361	-1.18224	0.310223	-3.81093	0.000138445	0.000501959
manX	mannose-specific PTS enzyme IIAB component	CDS	1902048	1903019	84.2043	-0.22657	0.172328	-1.31476	0.18859	0.294522
manY	mannose-specific PTS enzyme IIC component	CDS	1903082	1903882	149.509	0.551268	0.173631	3.17493	0.00149871	0.0044212
manZ	mannose-specific PTS enzyme IID component	CDS	1903895	1904746	101.737	-0.853019	0.18218	-4.68228	2.83695e-06	1.33557e-05
yobD	DUF986 domain-containing inner membrane protein YobD	CDS	1904801	1905259	7.90515	-0.715853	0.511212	-1.4003	0.161422	0.260145
mntP	Mn(2(+)) exporter	CDS	1905688	1906254	27.1901	-0.123067	0.28832	-0.426842	0.669495	0.765066
rlmA	23S rRNA m(1)G745 methyltransferase	CDS	1906251	1907060	190.278	-0.220496	0.125904	-1.7513	0.0798943	0.145358
cspC	transcription antiterminator and regulator of mRNA stability CspC	CDS	1907226	1907435	1253.46	-1.00608	0.119349	-8.42974	3.46442e-17	4.20825e-16
yobF	DUF2527 domain-containing protein YobF	CDS	1907448	1907591	2089.88	-0.972074	0.106813	-9.10072	8.97379e-20	1.29422e-18
yebO	uncharacterized protein YebO	CDS	1908261	1908548	813.647	0.206602	0.116068	1.78001	0.0750737	0.138025
mgrB	PhoQ kinase inhibitor	CDS	1908623	1908766	793.251	0.945584	0.142611	6.63052	3.34516e-11	2.57577e-10
yobH	uncharacterized protein YobH	CDS	1908925	1909164	157.078	-0.99909	0.139067	-7.18424	6.75845e-13	6.04402e-12
kdgR	DNA-binding transcriptional repressor KdgR	CDS	1909308	1910099	351.118	0.0380091	0.114787	0.331127	0.740549	0.818568
yebQ	putative transporter YebQ	CDS	1910276	1911649	25.0601	-0.595709	0.321124	-1.85507	0.0635856	0.119863
htpX	protease HtpX	CDS	1911695	1912576	6059.88	2.20234	0.0843325	26.115	2.46381e-150	3.73103e-147
prc	tail-specific protease	CDS	1912768	1914816	675.584	0.29155	0.0883332	3.30057	0.000964881	0.0029558
proQ	RNA chaperone ProQ	CDS	1914836	1915534	446.623	-0.0199318	0.105479	-0.188964	0.850121	0.900466
msrC	free methionine-(R)-sulfoxide reductase	CDS	1915631	1916128	589.932	0.212691	0.100367	2.11914	0.0340783	0.0711153
letA	intermembrane transport protein LetA	CDS	1916258	1917541	192.37	-0.855319	0.138073	-6.19467	5.84067e-10	4.10746e-09
letB	lipophilic envelope spanning tunnel	CDS	1917510	1920143	192.943	0.0337513	0.133254	0.253286	0.800048	0.86415
rsmF	16S rRNA m(5)C1407 methyltransferase	CDS	1920223	1921662	56.5086	-0.459319	0.205068	-2.23984	0.0251012	0.0545882
yebV	DUF1480 domain-containing protein YebV	CDS	1921780	1922016	3908.86	-1.39786	0.191471	-7.30067	2.86347e-13	2.67669e-12
yebW	DUF1482 domain-containing protein YebW	CDS	1922121	1922312	346.775	-0.971342	0.162795	-5.96666	2.42156e-09	1.60934e-08
pphA	phosphoprotein phosphatase 1	CDS	1922313	1922969	129.04	-1.15	0.153527	-7.49051	6.86042e-14	6.86495e-13
ryeA	small antisense RNA RyeA	ncRNA	1923066	1923337	3465.62	-1.45229	0.158733	-9.14929	5.73066e-20	8.37119e-19
sdsR	small regulatory RNA SdsR	ncRNA	1923104	1923207	891.854	-2.66558	0.354019	-7.52948	5.09435e-14	5.10897e-13
yebY	DUF2511 domain-containing protein YebY	CDS	1923365	1923706	64.8451	1.02854	0.190205	5.40753	6.38987e-08	3.65147e-07
yebZ	CopD family protein	CDS	1923719	1924591	199.598	1.38539	0.140357	9.87044	5.59187e-23	1.01211e-21
yobA	copper-binding protein	CDS	1924595	1924969	196.506	1.24581	0.153119	8.13627	4.07651e-16	4.73646e-15
holE	DNA polymerase III subunit theta	CDS	1925108	1925338	89.0564	-0.796801	0.228386	-3.48883	0.000485135	0.00157764
yobB	putative carbon-nitrogen hydrolase family protein YobB	CDS	1925440	1926096	157.228	0.0467108	0.158575	0.294565	0.768326	0.840883
exoX	exonuclease X	CDS	1926120	1926782	238.032	0.421263	0.17532	2.40282	0.0162694	0.0377486
ptrB	oligopeptidase B	CDS	1926779	1928839	200.441	0.397263	0.159081	2.49724	0.0125164	0.0298332
yebE	DUF533 domain-containing inner membrane protein YebE	CDS	1929048	1929707	1496.38	0.71667	0.104915	6.83097	8.43412e-12	6.91628e-11
yebF	secreted protein YebF	CDS	1930034	1930390	852.702	1.02	0.0873151	11.6819	1.57784e-31	4.50825e-30
yebG	DNA damage-inducible protein YebG	CDS	1930457	1930747	818.133	1.8157	0.0969636	18.7256	3.06034e-78	6.04484e-76
purT	phosphoribosylglycinamide formyltransferase 2	CDS	1930881	1932059	58.7916	-2.07781	0.269773	-7.70206	1.33895e-14	1.39515e-13
eda	KHG/KDPG aldolase	CDS	1932115	1932756	320.16	0.183692	0.128667	1.42765	0.153392	0.249859
edd	phosphogluconate dehydratase	CDS	1932793	1934604	204.109	0.152928	0.119979	1.27462	0.202443	0.310887
zwf	NADP(+)-dependent glucose-6-phosphate dehydrogenase	CDS	1934839	1936314	639.108	0.303974	0.103295	2.94278	0.00325282	0.00892473
yebK	DNA-binding transcriptional repressor YebK	CDS	1936652	1937521	90.6353	-0.487	0.171316	-2.8427	0.00447336	0.0119263
pykA	pyruvate kinase 2	CDS	1937649	1939091	166.326	0.564195	0.144619	3.90124	9.5701e-05	0.000356369
lpxM	Lipid A biosynthesis myristoyltransferase	CDS	1939222	1940193	283.526	-0.310006	0.118758	-2.6104	0.00904373	0.0222807
mepM	peptidoglycan endopeptidase MepM	CDS	1940313	1941635	511.034	-0.374599	0.122964	-3.04642	0.00231587	0.00657561
znuA	Zn(2(+)) ABC transporter periplasmic binding protein	CDS	1941651	1942583	472.988	0.0563727	0.110336	0.510917	0.60941	0.717798
znuC	Zn(2(+)) ABC transporter ATP binding subunit	CDS	1942662	1943417	188.262	0.142796	0.148465	0.961816	0.336142	0.467001
znuB	Zn(2(+)) ABC transporter membrane subunit	CDS	1943414	1944199	174.649	0.0739536	0.147221	0.50233	0.615436	0.722685
ruvB	Holliday junction branch migration complex subunit RuvB	CDS	1944346	1945356	447.686	0.375613	0.084364	4.45229	8.496e-06	3.72202e-05
ruvA	Holliday junction branch migration complex subunit RuvA	CDS	1945365	1945976	380.652	0.358161	0.126287	2.83609	0.004567	0.0121475
yobI	uncharacterized protein YobI	CDS	1946115	1946180	6.63947	-4.09906	0.547576	-7.48583	7.10963e-14	7.08313e-13
yebB	putative papain-like amidase YebB	CDS	1946251	1946853	35.5124	-1.61791	0.279813	-5.78212	7.37653e-09	4.6935e-08
ruvC	crossover junction endodeoxyribonuclease RuvC	CDS	1946855	1947376	170.455	0.323917	0.140832	2.30003	0.0214467	0.0478565
yebC	putative transcriptional regulator YebC	CDS	1947411	1948151	344.951	0.624016	0.108186	5.768	8.02161e-09	5.09681e-08
nudB	dihydroneopterin triphosphate diphosphatase	CDS	1948180	1948632	167.38	-0.217508	0.145231	-1.49766	0.134221	0.223439
aspS	aspartate--tRNA ligase	CDS	1948750	1950522	609.812	0.518661	0.082772	6.26614	3.70114e-10	2.63547e-09
yecD	isochorismatase family protein YecD	CDS	1950832	1951398	308.846	0.60983	0.126839	4.80792	1.52508e-06	7.38637e-06
yecE	DUF72 domain-containing protein YecE	CDS	1951395	1952213	109.949	-0.394452	0.195758	-2.015	0.0439043	0.0879054
yecN	MAPEG family inner membrane protein YecN	CDS	1952266	1952661	425.897	-1.19575	0.123319	-9.69638	3.12376e-22	5.41651e-21
cmoA	carboxy-S-adenosyl-L-methionine synthase	CDS	1952702	1953445	60.4304	-0.0155052	0.215477	-0.0719575	0.942636	0.966462
cmoB	tRNA U34 carboxymethyltransferase	CDS	1953442	1954413	113.407	-0.243283	0.15551	-1.56442	0.11772	0.200902
torZ	trimethylamine N-oxide reductase 2	CDS	1954578	1957007	66.4829	0.383841	0.19506	1.96781	0.0490894	0.0965148
torY	cytochrome c quinol dehydrogenase TorY	CDS	1957032	1958132	15.0836	0.448447	0.339161	1.32222	0.186094	0.291224
micL	small regulatory RNA MicL-S	ncRNA	1958441	1958520	65.6595	0.361728	0.235383	1.53677	0.12435	0.210478
cutC	PF03932 family protein CutC	CDS	1958520	1959266	1269.96	1.18115	0.195113	6.0537	1.4156e-09	9.6708e-09
yecM	putative metal-binding enzyme YecM	CDS	1959280	1959846	124.589	0.11107	0.159509	0.696323	0.486227	0.611214
argS	arginine--tRNA ligase	CDS	1960062	1961795	283.314	0.176657	0.108471	1.62861	0.103395	0.180248
yecV	protein YecV	CDS	1961837	1961881	9.56098	-1.85406	0.424038	-4.37238	1.22897e-05	5.25725e-05
yecT	protein YecT	CDS	1961972	1962460	6.99638	-1.06038	0.488763	-2.16951	0.030044	0.0636911
flhE	flagellar protein FlhE	CDS	1962580	1962972	13.4256	-0.0315968	0.381482	-0.0828265	0.933989	0.960816
flhA	flagellar biosynthesis protein FlhA	CDS	1962972	1965050	109.039	-0.179223	0.157851	-1.1354	0.256209	0.374504
flhB	flagellar biosynthesis protein FlhB	CDS	1965043	1966191	18.7905	-0.29846	0.305476	-0.97703	0.328554	0.458281
cheZ	chemotaxis protein CheZ	CDS	1966393	1967037	28.4672	0.168097	0.293788	0.572172	0.567205	0.683161
cheY	chemotaxis protein CheY	CDS	1967048	1967437	30.4262	0.664605	0.291302	2.2815	0.022519	0.0498313
cheB	protein-glutamate methylesterase/protein glutamine deamidase	CDS	1967452	1968501	12.5524	0.747406	0.370543	2.01706	0.0436897	0.0876302
cheR	chemotaxis protein methyltransferase	CDS	1968504	1969364	13.0017	-0.398641	0.395846	-1.00706	0.313905	0.441641
tap	methyl-accepting chemotaxis protein Tap	CDS	1969383	1970984	17.6531	0.925125	0.342217	2.70333	0.00686494	0.0173746
tar	methyl-accepting chemotaxis protein Tar	CDS	1971030	1972691	62.2828	1.80844	0.244043	7.41036	1.25961e-13	1.21754e-12
cheW	chemotaxis protein CheW	CDS	1972836	1973339	16.7189	0.108299	0.32978	0.328397	0.742612	0.819851
cheA	chemotaxis protein CheA	CDS	1973360	1975324	19.4318	1.25991	0.306247	4.11403	3.88814e-05	0.000153199
cheA	chemotaxis protein CheA	CDS	1973360	1975033	12.5787	1.35541	0.363835	3.72534	0.00019505	0.000689046
motB	motility protein B	CDS	1975329	1976255	35.3493	1.02928	0.247954	4.15108	3.30903e-05	0.000131984
motA	motility protein A	CDS	1976252	1977139	60.9903	1.1427	0.212144	5.38644	7.18656e-08	4.05572e-07
motR	small RNA MotR	ncRNA	1977208	1977302	25.2855	1.27872	0.286566	4.46222	8.11162e-06	3.56049e-05
flhC	DNA-binding transcriptional dual regulator FlhC	CDS	1977266	1977844	28.9447	1.1734	0.262384	4.47208	7.7463e-06	3.42663e-05
flhD	DNA-binding transcriptional dual regulator FlhD	CDS	1977847	1978197	6.89985	0.310399	0.464869	0.667712	0.504318	0.626844
insB5	IS1 family protein InsB	CDS	1978518	1979021	25.9612	0.563519	0.251883	2.23722	0.0252717	0.0548017
insA5	IS1 family protein InsA	CDS	1978940	1979215	19.1224	0.422745	0.283114	1.4932	0.135386	0.225131
uspC	universal stress protein C	CDS	1979753	1980181	113.991	0.0101901	0.192028	0.0530657	0.95768	0.976597
otsA	trehalose-6-phosphate synthase	CDS	1980188	1981612	657.422	-0.308887	0.123911	-2.49281	0.0126738	0.0301609
otsB	trehalose-6-phosphate phosphatase	CDS	1981587	1982387	1094.09	-0.415915	0.12732	-3.26668	0.00108816	0.00329788
araH	arabinose ABC transporter membrane subunit	CDS	1982554	1983540	93.9151	-0.552758	0.173769	-3.18098	0.00146776	0.00433269
araG	arabinose ABC transporter ATP binding subunit	CDS	1983555	1985069	27.6327	0.321349	0.303151	1.06003	0.289131	0.413578
araF	arabinose ABC transporter periplasmic binding protein	CDS	1985139	1986128	15.8021	1.03859	0.335733	3.09349	0.00197814	0.00568778
ftnB	putative ferritin-like protein	CDS	1986925	1987428	45.6189	-0.256958	0.210029	-1.22344	0.221162	0.332145
yecJ	DUF2766 domain-containing protein YecJ	CDS	1987507	1987758	12.8751	-0.427673	0.403945	-1.05874	0.289717	0.414025
azuC	uncharacterized protein AzuC	CDS	1987873	1987959	961.448	-1.35605	0.162885	-8.32521	8.41799e-17	1.00375e-15
yecR	lipoprotein YecR	CDS	1988222	1988545	3.46288	0.147665	0.571881	0.25821	0.796245	0.861477
ftnA	ferritin iron storage protein	CDS	1988716	1989213	17.6956	-1.23244	0.365497	-3.37197	0.000746327	0.00234155
yecH	DUF2492 domain-containing protein YecH	CDS	1989251	1989490	68.4873	-1.05619	0.217945	-4.8461	1.25909e-06	6.15721e-06
tyrP	tyrosine:H(+) symporter	CDS	1989681	1990892	194.408	-1.53433	0.161707	-9.4883	2.34841e-21	3.79674e-20
yecA	putative iron-binding protein YecA	CDS	1990954	1991619	619.26	0.199638	0.10551	1.89213	0.0584736	0.111616
3'ETS-leuZ	small regulatory RNA 3'ETSleuZ	ncRNA	1991748	1991814	60.9118	-1.46284	0.265363	-5.5126	3.53565e-08	2.07525e-07
leuZ	tRNA-Leu	tRNA	1991815	1991901	1056.12	-1.05823	0.249718	-4.2377	2.25818e-05	9.27569e-05
cysT	tRNA-Cys	tRNA	1991914	1991987	2181.67	0.0472669	0.370458	0.12759	0.898473	0.93675
glyW	tRNA-Gly	tRNA	1992042	1992117	29124.7	0.183529	0.322975	0.568244	0.569869	0.685261
pgsA	CDP-diacylglycerol--glycerol-3-phosphate 3-phosphatidyltransferase	CDS	1992269	1992817	352.857	-0.343254	0.147686	-2.32421	0.0201141	0.0452672
uvrC	UvrABC excision nuclease subunit C	CDS	1992874	1994706	324.471	-0.202807	0.126588	-1.6021	0.109133	0.188801
uvrY	DNA-binding transcriptional activator UvrY	CDS	1994703	1995359	633.421	-0.191412	0.123204	-1.55361	0.120277	0.204306
yecU	protein YecU	CDS	1995655	1995831	0.993692	-0.639013	0.636921	-1.00328	0.315724	0.443517
yecF	DUF2594 domain-containing protein YecF	CDS	1995818	1996042	3.51776	-0.447084	0.549942	-0.812965	0.416238	0.547155
sdiA	DNA-binding transcriptional dual regulator SdiA	CDS	1996110	1996832	143.967	-1.05456	0.152437	-6.91795	4.5821e-12	3.82656e-11
[truncated: 2,545 more rows]

## Sheet: hfq(Q8A)
Name	Product	Type	Start	End	baseMean	log2FoldChange	lfcSE	stat	pvalue	padj
thrL	thr operon leader peptide	CDS	190	255	3015.43	0.936848	0.171115	5.47494	4.37648e-08	4.52901e-07
thrA	fused aspartate kinase/homoserine dehydrogenase 1	CDS	337	2799	877.801	0.862398	0.113066	7.62735	2.39619e-14	4.3198e-13
thrB	homoserine kinase	CDS	2801	3733	382.564	0.72529	0.13246	5.47553	4.36193e-08	4.52425e-07
thrC	threonine synthase	CDS	3734	5020	331.865	0.934583	0.130473	7.16302	7.89191e-13	1.3085e-11
yaaX	DUF2502 domain-containing protein YaaX	CDS	5234	5530	41.6505	0.808272	0.272945	2.96131	0.00306338	0.0116753
yaaA	DNA binding and peroxide stress response protein YaaA	CDS	5683	6459	145.448	0.892966	0.156145	5.71881	1.0727e-08	1.20328e-07
yaaJ	putative transporter YaaJ	CDS	6529	7959	64.7908	-0.554553	0.185121	-2.99562	0.00273883	0.0106346
talB	transaldolase B	CDS	8238	9191	761.568	-0.26488	0.11888	-2.22813	0.0258718	0.069754
mog	molybdopterin adenylyltransferase	CDS	9306	9893	71.1146	0.370973	0.206051	1.80039	0.0717986	0.157728
satP	acetate/succinate:H(+) symporter	CDS	9928	10494	131.964	-0.572463	0.16468	-3.47622	0.000508536	0.00246299
yaaW	putative enzyme-specific chaperone YaaW	CDS	10643	11356	22.0733	-0.161935	0.27202	-0.595307	0.551638	0.696085
mbiA	uncharacterized protein MbiA	CDS	10830	11315	1.89509	-0.713908	0.614546	-1.16168	0.245364	0.40876
yaaI	DUF2541 domain-containing protein YaaI	CDS	11382	11786	0.691828	0.548886	0.610924	0.898452	0.368945	0.539986
dnaK	chaperone protein DnaK	CDS	12163	14079	5313.85	2.13887	0.213776	10.0052	1.44591e-23	5.86499e-22
dnaJ	chaperone protein DnaJ	CDS	14168	15298	936.205	0.713022	0.176595	4.03762	5.39965e-05	0.000329712
insL1	IS186/IS421 family transposase	CDS	15445	16557	195.429	0.63384	0.137138	4.62191	3.80231e-06	2.91296e-05
mokC	regulatory protein MokC	CDS	16751	16960	25.5529	-0.683584	0.264838	-2.58114	0.00984745	0.0314606
hokC	protein HokC	CDS	16751	16903	22.4644	-0.810858	0.277212	-2.92505	0.003444	0.0129521
sokC	small regulatory RNA antitoxin SokC	ncRNA	16952	17010	240.993	-0.108093	0.18819	-0.574383	0.565709	0.706524
nhaA	Na(+):H(+) antiporter NhaA	CDS	17489	18655	897.938	-0.896315	0.110381	-8.12021	4.65366e-16	1.03635e-14
nhaR	DNA-binding transcriptional activator NhaR	CDS	18715	19620	175.744	-0.603912	0.132492	-4.5581	5.16193e-06	3.89545e-05
insB1	IS1 family protein InsB	CDS	19811	20314	27.8303	0.480224	0.248056	1.93595	0.0528736	0.124717
insA1	IS1 family protein InsA	CDS	20233	20508	21.016	0.120443	0.288168	0.417962	0.675975	0.78884
rpsT	30S ribosomal subunit protein S20	CDS	20815	21078	368.62	0.47593	0.119401	3.986	6.71974e-05	0.000400102
yaaY	DUF2575 domain-containing protein YaaY	CDS	21181	21399	45.483	-0.0253185	0.22946	-0.11034	0.91214	0.950031
ribF	bifunctional riboflavin kinase/FMN adenylyltransferase	CDS	21407	22348	573.037	0.444348	0.0942057	4.71678	2.39606e-06	1.88653e-05
ileS	isoleucine--tRNA ligase	CDS	22391	25207	1235.4	0.69293	0.0838804	8.26093	1.44537e-16	3.40223e-15
lspA	lipoprotein signal peptidase	CDS	25207	25701	293.784	0.285031	0.114833	2.48212	0.0130603	0.0400898
fkpB	peptidyl-prolyl cis-trans isomerase FkpB	CDS	25826	26275	133.291	0.230591	0.154693	1.49063	0.136058	0.25971
ispH	4-hydroxy-3-methylbut-2-enyl diphosphate reductase	CDS	26277	27227	152.91	0.292137	0.159033	1.83696	0.066216	0.148406
rihC	ribonucleoside hydrolase RihC	CDS	27293	28207	18.8796	0.257611	0.33355	0.772332	0.439918	0.601194
dapB	4-hydroxy-tetrahydrodipicolinate reductase	CDS	28374	29195	452.085	-0.361778	0.128105	-2.82408	0.00474171	0.0170424
carA	carbamoyl-phosphate synthetase small subunit	CDS	29651	30799	81.4955	-0.921425	0.19272	-4.78117	1.74274e-06	1.40377e-05
carB	carbamoyl-phosphate synthetase large subunit	CDS	30817	34038	110.115	-0.435344	0.152865	-2.8479	0.0044009	0.0160331
caiF	DNA-binding transcriptional activator CaiF	CDS	34300	34695	24.5232	-0.678657	0.291048	-2.33177	0.0197126	0.0562528
caiE	putative transferase CaiE	CDS	34781	35371	36.6991	0.169113	0.279518	0.605015	0.545169	0.691238
caiD	crotonobetainyl-CoA hydratase	CDS	35377	36162	3.54554	-0.943098	0.531093	-1.77577	0.0757709	0.165018
caiC	carnitine--CoA ligase	CDS	36271	37824	29.4798	-0.448464	0.261473	-1.71515	0.0863185	0.182308
caiB	gamma-butyrobetainyl-CoA:carnitine CoA transferase	CDS	37898	39115	17.6593	-0.100626	0.32435	-0.31024	0.756379	0.849714
caiA	crotonobetainyl-CoA reductase	CDS	39244	40386	172.742	-0.592051	0.209043	-2.8322	0.00462291	0.0167346
caiT	L-carnitine:gamma-butyrobetaine antiporter	CDS	40417	41931	13.0269	-0.416544	0.389135	-1.07043	0.284424	0.452746
fixA	putative electron transfer flavoprotein FixA	CDS	42403	43173	4.16015	0.742865	0.53366	1.39202	0.163916	0.299306
fixB	putative electron transfer flavoprotein FixB	CDS	43188	44129	4.5373	-0.0946757	0.516632	-0.183256	0.854598	0.912655
fixC	putative oxidoreductase FixC	CDS	44180	45466	6.32083	0.494339	0.454836	1.08685	0.277103	0.445146
fixX	putative ferredoxin FixX	CDS	45463	45750	2.25466	-0.0373374	0.623077	-0.0599242	0.952216	0.973741
yaaU	putative transporter YaaU	CDS	45807	47138	14.6315	-0.135737	0.331209	-0.409823	0.681936	0.793757
kefF	regulator of KefC-mediated potassium transport and quinone oxidoreductase	CDS	47246	47776	897.738	1.28589	0.160574	8.00811	1.16485e-15	2.42748e-14
kefC	K(+) : H(+) antiporter KefC	CDS	47769	49631	466.001	0.61651	0.173224	3.55904	0.000372217	0.00186643
folA	dihydrofolate reductase	CDS	49823	50302	113.83	0.400077	0.195286	2.04867	0.0404942	0.0998233
apaH	diadenosine tetraphosphatase	CDS	50380	51222	88.6996	-0.469238	0.173214	-2.70901	0.00674834	0.0227262
apaG	DUF525 domain-containing protein ApaG	CDS	51229	51606	161.277	0.102688	0.138546	0.741188	0.45858	0.617998
rsmA	16S rRNA m(6)2A1518%2Cm(6)2A1519 dimethyltransferase	CDS	51609	52430	254.698	-0.209108	0.122917	-1.70121	0.0889037	0.186521
pdxA	4-hydroxythreonine-4-phosphate dehydrogenase	CDS	52427	53416	177.606	-0.343941	0.128449	-2.67765	0.00741399	0.0247115
surA	chaperone SurA	CDS	53416	54702	719.956	0.371027	0.128457	2.88834	0.00387278	0.0143625
lptD	lipopolysaccharide assembly protein LptD	CDS	54755	57109	619.369	-0.0188175	0.100814	-0.186656	0.85193	0.911521
djlA	co-chaperone protein DjlA	CDS	57364	58179	198.346	0.128615	0.15098	0.851864	0.39429	0.563998
yabP	putative uncharacterized protein YabP	CDS	58474	59124	114.307	-0.360439	0.159652	-2.25765	0.0239672	0.0657891
yabQ	protein YabQ	CDS	59121	59279	14.9766	-0.560618	0.393877	-1.42333	0.15464	0.288096
rluA	23S rRNA pseudouridine(746) and tRNA pseudouridine(32) synthase	CDS	59687	60346	196.911	-0.402663	0.151777	-2.65299	0.00797819	0.0263599
rapA	RNA polymerase-binding ATPase and RNAP recycling factor	CDS	60358	63264	400.035	0.127385	0.107423	1.18582	0.235692	0.396372
polB	DNA polymerase II	CDS	63429	65780	1458.77	0.0497695	0.0920213	0.540847	0.588613	0.725663
araD	L-ribulose-5-phosphate 4-epimerase AraD	CDS	65855	66550	4.31159	-0.213485	0.621226	-0.343651	0.731109	0.832438
araA	L-arabinose isomerase	CDS	66835	68337	0.374066	0.0737504	0.506504	0.145607	0.884232	0.932466
araB	ribulokinase	CDS	68348	70048	0.393396	0.240408	0.509585	0.471773	0.637089	0.761456
araC	DNA-binding transcriptional dual regulator AraC	CDS	70387	71265	26145.7	0.049496	0.146156	0.338652	0.734872	0.835197
yabI	DedA family protein YabI	CDS	71351	72115	1362.67	1.24313	0.109276	11.3761	5.50202e-30	3.47162e-28
thiQ	thiamine ABC transporter ATP binding subunit	CDS	72229	72927	26.5051	-0.782008	0.277221	-2.82088	0.00478917	0.0171283
thiP	thiamine ABC transporter membrane subunit	CDS	72911	74521	55.593	-0.881332	0.206176	-4.27466	1.91429e-05	0.000128458
thiB	thiamine ABC transporter periplasmic binding protein	CDS	74497	75480	123.245	-0.252473	0.168527	-1.49812	0.134103	0.257276
sroA	small RNA SroA	ncRNA	75516	75608	34.2548	-0.589197	0.251847	-2.33951	0.0193092	0.0553449
sgrR	DNA-binding transcriptional dual regulator SgrR	CDS	75644	77299	53.0309	0.0256914	0.232946	0.110289	0.91218	0.950031
sgrS	small regulatory RNA SgrS	ncRNA	77367	77593	64.587	-4.78283	0.393813	-12.1449	6.10457e-34	5.43786e-32
sgrT	PtsG glucose transporter inhibitor	CDS	77388	77519	35.8136	-4.72293	0.459679	-10.2744	9.19015e-25	3.90195e-23
setA	sugar exporter SetA	CDS	77621	78799	205.83	0.137039	0.143062	0.957904	0.338111	0.512061
leuD	3-isopropylmalate dehydratase subunit LeuD	CDS	78848	79453	504.267	1.78829	0.157401	11.3613	6.51586e-30	4.05501e-28
leuC	3-isopropylmalate dehydratase subunit LeuC	CDS	79464	80864	319.132	1.50099	0.176934	8.48333	2.1884e-17	5.58535e-16
leuB	3-isopropylmalate dehydrogenase	CDS	80867	81958	303.777	1.38551	0.164205	8.43771	3.23617e-17	7.99016e-16
leuA	2-isopropylmalate synthase	CDS	81958	83529	448.204	1.15044	0.0998801	11.5182	1.06776e-30	7.57945e-29
leuL	leu operon leader peptide	CDS	83622	83708	710.746	0.754045	0.177423	4.24998	2.13786e-05	0.000141167
leuO	DNA-binding transcriptional dual regulator LeuO	CDS	84368	85312	29.5483	-1.12802	0.284153	-3.96976	7.19447e-05	0.000425579
yabR	protein YabR	CDS	85467	85511	0.346536	-0.10774	0.285309	-0.377624	0.70571	0.813509
ilvI	acetolactate synthase/acetohydroxybutanoate synthase%2C catalytic subunit	CDS	85630	87354	382.077	0.401114	0.117951	3.40067	0.000672207	0.00312893
ilvH	acetolactate synthase/acetohydroxybutanoate synthase%2C regulatory subunit	CDS	87357	87848	123.839	-0.438996	0.208968	-2.10078	0.0356606	0.0897043
cra	DNA-binding transcriptional dual regulator Cra	CDS	88028	89032	371.159	-0.0801605	0.131408	-0.610011	0.541855	0.689344
mraZ	DNA-binding transcriptional repressor MraZ	CDS	89634	90092	2166.91	0.173112	0.115598	1.49754	0.134252	0.257453
rsmH	16S rRNA m(4)C1402 methyltransferase	CDS	90094	91035	555.112	-0.919757	0.111802	-8.22667	1.92483e-16	4.42774e-15
ftsL	cell division protein FtsL	CDS	91032	91397	163.316	-0.477707	0.175733	-2.71837	0.00656044	0.0222894
ftsI	peptidoglycan DD-transpeptidase FtsI	CDS	91413	93179	560.288	-0.18032	0.11821	-1.52542	0.127153	0.246862
ftsO	small regulatory RNA FtsO	ncRNA	92485	92658	332.44	-0.0133001	0.168859	-0.0787642	0.93722	0.9679
murE	UDP-N-acetylmuramoyl-L-alanyl-D-glutamate--2%2C6-diaminopimelate ligase	CDS	93166	94653	308.792	0.032323	0.150371	0.214954	0.829803	0.89757
murF	D-alanyl-D-alanine-adding enzyme	CDS	94650	96008	193.375	0.146734	0.173816	0.84419	0.398563	0.567965
mraY	phospho-N-acetylmuramoyl-pentapeptide-transferase	CDS	96002	97084	180.871	0.0814892	0.168248	0.484338	0.628146	0.75414
murD	UDP-N-acetylmuramoyl-L-alanine--D-glutamate ligase	CDS	97087	98403	224.494	0.0960907	0.144831	0.663469	0.50703	0.661337
ftsW	peptidoglycan glycosyltransferase FtsW	CDS	98403	99647	199.691	-0.0881391	0.148966	-0.591671	0.554071	0.697887
murG	N-acetylglucosaminyl transferase	CDS	99644	100711	203.475	0.0680816	0.136112	0.500187	0.616943	0.745722
murC	UDP-N-acetylmuramate--L-alanine ligase	CDS	100765	102240	240.338	0.160076	0.159838	1.00149	0.316588	0.489038
ddlB	D-alanine--D-alanine ligase B	CDS	102233	103153	387.292	-0.318367	0.12207	-2.60808	0.00910521	0.0294622
ftsQ	cell division protein FtsQ	CDS	103155	103985	540.222	-0.583032	0.0867079	-6.72409	1.76696e-11	2.60627e-10
ftsA	cell division protein FtsA	CDS	103982	105244	864.181	0.0366989	0.07326	0.500941	0.616413	0.745575
ftsZ	cell division protein FtsZ	CDS	105305	106456	861.816	0.311494	0.112475	2.76945	0.00561513	0.0195027
lpxC	UDP-3-O-acyl-N-acetylglucosamine deacetylase	CDS	106557	107474	4805.02	-0.96656	0.0839873	-11.5084	1.19662e-30	8.36345e-29
secM	SecA translation regulator	CDS	107705	108217	371.638	0.113068	0.10268	1.10117	0.270824	0.439098
secA	protein translocation ATPase	CDS	108279	110984	615.179	0.481691	0.102814	4.68506	2.79881e-06	2.17722e-05
mutT	8-oxo-dGTP diphosphatase	CDS	111044	111433	31.831	-0.479325	0.23927	-2.00328	0.045147	0.109622
yacG	DNA gyrase inhibitor YacG	CDS	111649	111846	108.426	-0.407377	0.17376	-2.34448	0.0190538	0.0548553
zapD	cell division factor ZapD	CDS	111856	112599	101.056	0.188909	0.215091	0.878272	0.379796	0.549016
coaE	dephospho-CoA kinase	CDS	112599	113219	123.845	0.00983022	0.143716	0.0684005	0.945467	0.971115
yacM	protein YacM	CDS	113244	113288	0.82242	-0.24424	0.637952	-0.382851	0.70183	0.810271
guaC	GMP reductase	CDS	113444	114487	173.273	-0.00711823	0.162303	-0.0438575	0.965018	0.980348
hofC	inner membrane protein HofC	CDS	114522	115724	27.7247	0.198338	0.25396	0.780984	0.434812	0.596996
hofB	T2SSE family protein	CDS	115714	117099	42.9286	-0.413719	0.217388	-1.90314	0.0570222	0.132102
ppdD	prepilin-type N-terminal cleavage/methylation domain-containing protein PpdD	CDS	117109	117549	1.3588	-0.72594	0.648549	-1.11933	0.262999	0.430096
nadC	quinolinate phosphoribosyltransferase (decarboxylating)	CDS	117752	118645	151.674	0.175105	0.177309	0.98757	0.323363	0.49613
ampD	1%2C6-anhydro-N-acetylmuramoyl-L-alanine amidase	CDS	118733	119284	86.4661	0.35886	0.180496	1.9882	0.0467901	0.11241
ampE	protein AmpE	CDS	119281	120135	71.2537	-0.209773	0.182531	-1.14925	0.250453	0.415865
aroP	aromatic amino acid:H(+) symporter AroP	CDS	120178	121551	816.542	0.686392	0.0860122	7.98018	1.46125e-15	3.00383e-14
pdhR	DNA-binding transcriptional dual regulator PdhR	CDS	122092	122856	598.184	0.675524	0.134347	5.02821	4.9507e-07	4.3169e-06
aceE	pyruvate dehydrogenase E1 component	CDS	123017	125680	2715.96	1.77721	0.113073	15.7174	1.14978e-55	2.74919e-53
aceF	pyruvate dehydrogenase%2C E2 subunit	CDS	125695	127587	1504.03	1.70181	0.128934	13.1991	8.8759e-40	1.06114e-37
lpd	lipoamide dehydrogenase	CDS	127912	129336	2226.52	0.933578	0.126908	7.35631	1.8906e-13	3.22895e-12
yacH	DUF3300 domain-containing protein YacH	CDS	129407	131260	24.9898	0.259487	0.300858	0.862492	0.388417	0.557912
acnB	AcnB	CDS	131615	134212	5419.72	0.438934	0.109922	3.99313	6.52057e-05	0.000390885
yacL	PF06062 family protein YacL	CDS	134388	134750	355.705	0.248328	0.118945	2.08776	0.0368195	0.0920082
speD	S-adenosylmethionine decarboxylase proenzyme	CDS	134788	135582	46.9434	-0.95888	0.2513	-3.81567	0.000135813	0.000756126
speE	spermidine synthase	CDS	135598	136464	167.023	0.0658424	0.140933	0.467188	0.640366	0.764167
yacC	putative lipoprotein YacC	CDS	136570	136917	295.248	0.736837	0.157693	4.67261	2.97403e-06	2.29779e-05
cueO	multicopper oxidase CueO	CDS	137083	138633	182.186	0.272148	0.144203	1.88725	0.0591262	0.136212
gcd	quinoprotein glucose dehydrogenase	CDS	138835	141225	2002.81	0.921082	0.0754703	12.2046	2.9384e-34	2.66983e-32
hpt	hypoxanthine phosphoribosyltransferase	CDS	141431	141967	390.578	0.22612	0.133221	1.69732	0.0896354	0.18757
can	carbonic anhydrase 2	CDS	142008	142670	376.312	0.748856	0.106757	7.01455	2.30691e-12	3.6773e-11
yadG	putative ABC transporter ATP-binding protein YadG	CDS	142779	143705	106.67	0.407758	0.20905	1.95053	0.0511128	0.121446
yadH	putative ABC transporter membrane subunit YadH	CDS	143702	144472	161.018	-0.0512598	0.171473	-0.298939	0.764987	0.855035
yadI	putative PTS enzyme IIA component YadI	CDS	144577	145017	58.1855	-0.235506	0.192583	-1.22288	0.221376	0.377802
yadE	putative polysaccharide deacetylase lipoprotein YadE	CDS	145081	146310	169.944	-0.128032	0.175926	-0.72776	0.466761	0.624961
panD	aspartate 1-decarboxylase proenzyme	CDS	146314	146694	643.252	0.380884	0.109516	3.47789	0.000505368	0.00245287
rpnC	recombination-promoting nuclease RpnC	CDS	146968	147870	275.021	-0.287974	0.118374	-2.43276	0.0149843	0.0449628
panC	pantothenate synthetase	CDS	147944	148795	270.585	-0.00854344	0.113008	-0.0756	0.939737	0.968541
panB	3-methyl-2-oxobutanoate hydroxymethyltransferase	CDS	148807	149601	353.488	0.449236	0.114592	3.9203	8.84374e-05	0.000517746
yadC	fimbrial tip-adhesin YadC	CDS	149715	150953	26.1505	-0.957989	0.293026	-3.2693	0.00107815	0.00478324
yadK	putative fimbrial protein YadK	CDS	151003	151599	6.72914	-1.42268	0.51052	-2.78672	0.00532446	0.0186932
yadL	putative fimbrial protein YadL	CDS	151626	152231	8.02567	-1.28354	0.472211	-2.71816	0.00656465	0.0222894
yadM	putative fimbrial protein YadM	CDS	152243	152812	6.12905	-0.728023	0.520351	-1.3991	0.161783	0.296831
htrE	putative fimbrial usher protein HtrE	CDS	152829	155426	87.7049	-0.260312	0.207945	-1.25183	0.210632	0.363288
yadV	putative fimbrial chaperone YadV	CDS	155461	156201	3.40215	-1.21305	0.576595	-2.10381	0.0353952	0.089185
yadN	putative fimbrial protein YadN	CDS	156299	156883	2.95836	0.762113	0.641387	1.18823	0.234744	0.395602
folK	2-amino-4-hydroxy-6-hydroxymethyldihydropteridine diphosphokinase	CDS	157253	157732	18.3395	-0.278225	0.341723	-0.814185	0.415539	0.58264
pcnB	poly(A) polymerase I	CDS	157729	159126	333.515	0.0082271	0.109045	0.0754467	0.939859	0.968541
gluQ	glutamyl-Q tRNA(Asp) synthetase	CDS	159186	160112	87.6506	-1.07149	0.195859	-5.47071	4.48247e-08	4.60556e-07
dksA	RNA polymerase-binding transcription factor DksA	CDS	160149	160604	685.174	-0.554498	0.0897201	-6.18031	6.39747e-10	7.98454e-09
sfsA	sugar fermentation stimulation protein A	CDS	160782	161486	432.34	-0.275036	0.11175	-2.46118	0.0138481	0.0419974
thpR	RNA 2'%2C3'-cyclic phosphodiesterase	CDS	161501	162031	34.9921	-0.598003	0.235878	-2.53522	0.0112377	0.0353064
hrpB	RNA-dependent NTPase HrpB	CDS	162105	164534	303.19	-0.175777	0.102452	-1.7157	0.0862172	0.182264
mrcB	peptidoglycan glycosyltransferase/peptidoglycan DD-transpeptidase MrcB	CDS	164730	167264	197.53	0.0997138	0.151778	0.65697	0.511201	0.66544
mrcB	PBP1Bgamma	CDS	164865	167264	164.992	0.0545796	0.146225	0.373258	0.708957	0.81539
fhuA	ferrichrome outer membrane transporter/phage receptor	CDS	167484	169727	1438.63	0.283755	0.11172	2.53987	0.0110894	0.034937
fhuC	iron(III) hydroxamate ABC transporter ATP binding subunit	CDS	169778	170575	106.332	-0.588812	0.21209	-2.77624	0.00549922	0.019144
fhuD	iron(III) hydroxamate ABC transporter periplasmic binding protein	CDS	170575	171465	55.7909	-0.261992	0.278965	-0.939154	0.347651	0.519122
fhuB	iron(III) hydroxamate ABC transporter membrane subunit	CDS	171462	173444	106.375	-0.146592	0.206299	-0.710583	0.477343	0.635199
hemL	glutamate-1-semialdehyde 2%2C1-aminomutase	CDS	173602	174882	446.895	-0.393347	0.112609	-3.49303	0.000477574	0.00233543
yadX	protein YadX	CDS	175048	175095	58.8654	0.395037	0.219341	1.80102	0.0717001	0.157664
clcA	chloride:H(+) antiporter ClcA	CDS	175107	176528	376.64	-0.705133	0.127428	-5.53359	3.13735e-08	3.33794e-07
yadW	protein YadW	CDS	176552	176617	187.486	0.317766	0.15382	2.06583	0.0388447	0.0962746
erpA	iron-sulfur cluster insertion protein ErpA	CDS	176610	176954	1591.05	0.251692	0.115431	2.18046	0.0292237	0.0766088
yadS	PF03458 family protein YadS	CDS	177001	177624	24.3993	-0.552761	0.255474	-2.16367	0.0304895	0.0793775
btuF	vitamin B12 ABC transporter periplasmic binding protein	CDS	177662	178462	42.5902	-0.630181	0.226045	-2.78785	0.00530585	0.0186794
mtn	5'-methylthioadenosine/S-adenosylhomocysteine nucleosidase	CDS	178455	179153	443.951	-0.325952	0.0932442	-3.49568	0.000472863	0.00231738
dgt	dGTP triphosphohydrolase	CDS	179237	180754	108.778	0.474672	0.17738	2.67601	0.00745043	0.0248147
degP	periplasmic serine endoprotease DegP	CDS	180884	182308	977.115	1.06513	0.120109	8.86799	7.44786e-19	2.18294e-17
cdaR	DNA-binding transcriptional activator CdaR	CDS	182463	183620	69.3901	0.507209	0.198751	2.55198	0.0107111	0.0338364
yaeH	DUF3461 domain-containing protein YaeH	CDS	183709	184095	288.408	1.08124	0.128167	8.43617	3.27905e-17	8.05228e-16
yaeI	phosphodiesterase YaeI	CDS	184257	185069	56.1119	-0.97044	0.216094	-4.49082	7.09508e-06	5.24113e-05
dapD	tetrahydrodipicolinate succinylase	CDS	185123	185947	956.799	0.311652	0.0934398	3.33533	0.000851985	0.00388019
glnD	protein-PII uridylyltransferase/uridylyl-removing enzyme	CDS	185978	188650	281.688	0.083256	0.15304	0.544014	0.586432	0.724153
map	methionine aminopeptidase	CDS	188712	189506	270.158	0.486292	0.150612	3.22878	0.00124318	0.00538908
tff	putative small RNA T44	ncRNA	189712	189847	634.623	0.394564	0.122003	3.23405	0.00122047	0.00530584
rpsB	30S ribosomal subunit protein S2	CDS	189874	190599	871.347	-0.128071	0.0932254	-1.37378	0.169511	0.308528
tsf	protein chain elongation factor EF-Ts	CDS	190857	191708	501.995	0.320442	0.142539	2.2481	0.0245698	0.0668788
pyrH	UMP kinase	CDS	191855	192580	205.332	-0.284669	0.121492	-2.34311	0.0191235	0.0549807
frr	ribosome-recycling factor	CDS	192872	193429	831.986	0.0170834	0.095454	0.17897	0.857962	0.914065
dxr	1-deoxy-D-xylulose 5-phosphate reductoisomerase	CDS	193521	194717	196.659	-0.695688	0.135741	-5.12511	2.9736e-07	2.6857e-06
ispZ	small regulatory RNA IspZ	ncRNA	194784	194844	21.2001	-1.44111	0.321243	-4.48604	7.2558e-06	5.35115e-05
ispU	ditrans%2Cpolycis-undecaprenyl-diphosphate synthase [(2E%2C6E)-farnesyl-diphosphate specific]	CDS	194903	195664	116.319	-0.0769399	0.155727	-0.494068	0.621258	0.748442
cdsA	CDP-diglyceride synthetase	CDS	195677	196534	197.104	0.0360453	0.147457	0.244446	0.806886	0.883936
rseP	intramembrane zinc metalloprotease RseP	CDS	196546	197898	437.237	0.111352	0.0896609	1.24192	0.214264	0.368295
bamA	outer membrane protein assembly factor BamA	CDS	197928	200360	1054.9	0.260329	0.0847301	3.07245	0.00212312	0.00858127
skp	periplasmic chaperone Skp	CDS	200482	200967	1123.49	0.700037	0.0879358	7.96077	1.70972e-15	3.48307e-14
lpxD	UDP-3-O-(3-hydroxymyristoyl)glucosamine N-acyltransferase	CDS	200971	201996	934.17	-0.625883	0.104313	-6.00007	1.97235e-09	2.32135e-08
fabZ	3-hydroxy-acyl-[acyl-carrier-protein] dehydratase	CDS	202101	202556	349.008	0.272106	0.0957749	2.8411	0.00449585	0.0163397
lpxA	acyl-[acyl-carrier-protein]--UDP-N-acetylglucosamine O-acyltransferase	CDS	202560	203348	516.616	0.0141944	0.0990008	0.143377	0.885993	0.933457
lpxB	lipid A disaccharide synthase	CDS	203348	204496	203.438	-0.170217	0.14062	-1.21047	0.226098	0.3837
rnhB	RNase HII	CDS	204493	205089	53.3757	0.250834	0.232645	1.07818	0.280954	0.449269
dnaE	DNA polymerase III subunit alpha	CDS	205126	208608	526.353	-0.0665027	0.0877805	-0.757602	0.448689	0.609386
accA	acetyl-CoA carboxyltransferase subunit alpha	CDS	208621	209580	279.629	-0.036782	0.113141	-0.325097	0.745107	0.843094
ldcC	lysine decarboxylase 2	CDS	209679	211820	157.472	-0.594934	0.165574	-3.59315	0.000326699	0.00167706
yaeR	VOC domain-containing protein YaeR	CDS	211877	212266	151.302	-0.179412	0.160109	-1.12056	0.262474	0.429545
tilS	tRNA(Ile)-lysidine synthetase	CDS	212331	213629	113.291	-0.680981	0.151417	-4.49738	6.87945e-06	5.09843e-05
rof	modulator of Rho-dependent transcription termination	CDS	213678	213932	185.932	-0.913941	0.131641	-6.9427	3.84679e-12	6.04705e-11
yaeP	PF06786 family protein YaeP	CDS	213925	214125	424.213	0.00851986	0.104077	0.0818612	0.934757	0.965758
yaeQ	uncharacterized protein YaeQ	CDS	214291	214836	107.511	0.149846	0.184804	0.810835	0.417461	0.583256
arfB	peptidyl-tRNA hydrolase%2C ribosome rescue factor	CDS	214833	215255	88.2825	-0.230324	0.175655	-1.31123	0.189779	0.334693
nlpE	sensor lipoprotein NlpE	CDS	215269	215979	296.9	-0.0626549	0.120983	-0.517882	0.604541	0.736804
yaeF	peptidase C92 family protein YaeF	CDS	216179	217003	112.261	0.169942	0.160712	1.05743	0.290316	0.45971
proS	proline--tRNA ligase	CDS	217057	218775	209.668	-0.00662968	0.149321	-0.0443988	0.964587	0.980348
trmO	tRNA m(6)t(6)A37 methyltransferase	CDS	218887	219594	143.803	0.591678	0.16546	3.57597	0.000348934	0.0017692
rcsF	sensor lipoprotein RcsF	CDS	219591	219995	164.217	0.115055	0.155865	0.738169	0.460412	0.618783
metQ	L-methionine/D-methionine ABC transporter membrane anchored binding protein	CDS	220113	220928	1032.49	2.04645	0.133344	15.3472	3.70058e-53	8.00559e-51
metI	L-methionine/D-methionine ABC transporter membrane subunit	CDS	220968	221621	394.917	1.68327	0.15761	10.6799	1.26352e-26	6.23932e-25
metN	L-methionine/D-methionine ABC transporter ATP binding subunit	CDS	221614	222645	964.381	0.480783	0.151414	3.17528	0.0014969	0.00630863
gmhB	D-glycero-beta-D-manno-heptose-1%2C7-bisphosphate 7-phosphatase	CDS	222833	223408	209.101	0.330716	0.143964	2.29721	0.0216067	0.060443
rrsH	16S ribosomal RNA	rRNA	223771	225312	8214.86	1.03334	0.371007	2.78523	0.00534902	0.0187505
ileV	tRNA-Ile	tRNA	225381	225457	9331.09	0.104849	0.249737	0.419839	0.674603	0.788049
alaV	tRNA-Ala	tRNA	225500	225575	133522	0.632613	0.341635	1.85172	0.0640659	0.144979
rrlH	23S ribosomal RNA	rRNA	225759	228662	21601.8	0.971706	0.441566	2.20059	0.0277649	0.0736776
rrfH	5S ribosomal RNA	rRNA	228756	228875	158031	0.599513	0.256298	2.33913	0.0193288	0.0553663
aspU	tRNA-Asp	tRNA	228928	229004	133994	0.391272	0.332542	1.17661	0.239352	0.40095
dkgB	methylglyoxal reductase DkgB	CDS	229167	229970	21.3842	-0.269883	0.328813	-0.820779	0.411772	0.579876
yafC	DNA-binding transcriptional regulator YafC	CDS	229967	230881	83.0266	0.0742191	0.165315	0.448957	0.653463	0.774708
yafD	endonuclease/exonuclease/phosphatase domain-containing protein YafD	CDS	231122	231922	776.331	-0.240919	0.114383	-2.10624	0.0351832	0.0887
yafE	putative S-adenosylmethionine-dependent methyltransferase	CDS	231926	232549	164.526	-0.286048	0.153772	-1.86021	0.0628558	0.14292
mltD	membrane-bound lytic murein transglycosylase D	CDS	232597	233955	634.873	0.733806	0.120927	6.06817	1.29376e-09	1.57153e-08
gloB	hydroxyacylglutathione hydrolase GloB	CDS	234027	234782	68.8007	0.339762	0.200239	1.69678	0.0897384	0.187699
ykfO	protein YkfO	CDS	234288	234320	1.85815	-0.585777	0.648505	-0.903273	0.366381	0.537619
yafS	putative S-adenosyl-L-methionine-dependent methyltransferase	CDS	234816	235538	101.455	0.42775	0.176954	2.4173	0.0156363	0.0465198
rnhA	ribonuclease HI	CDS	235535	236002	112.414	0.431216	0.188068	2.29287	0.0218556	0.0610639
dnaQ	DNA polymerase III subunit epsilon	CDS	236067	236798	187.628	0.215455	0.130362	1.65275	0.098382	0.201601
aspV	tRNA-Asp	tRNA	236931	237007	128094	0.396024	0.333734	1.18664	0.235368	0.396175
yafT	lipoprotein YafT	CDS	237335	238120	5.9664	0.228601	0.495935	0.460949	0.644835	0.767171
ykfM	uncharacterized protein YkfM	CDS	238257	238736	5.21031	-0.936143	0.501153	-1.86798	0.0617653	0.141289
yafV	2-oxoglutaramate amidase	CDS	239419	240189	260.52	-0.248893	0.116218	-2.14162	0.0322244	0.0828496
ivy	periplasmic chaperone%2C inhibitor of vertebrate C-type lysozyme	CDS	240343	240816	113.107	1.05222	0.194015	5.42338	5.84815e-08	5.86493e-07
fadE	acyl-CoA dehydrogenase	CDS	240859	243303	272.422	-0.400074	0.137449	-2.9107	0.00360618	0.0134814
gmhA	D-sedoheptulose 7-phosphate isomerase	CDS	243543	244121	409.921	0.0996015	0.104143	0.956389	0.338876	0.512658
yafJ	putative glutamine amidotransferase YafJ	CDS	244327	245094	152.457	0.204754	0.145225	1.4099	0.158568	0.292123
dpaA	peptidoglycan meso-diaminopimelic acid protein amidase A	CDS	245065	245805	650.804	-0.494011	0.114816	-4.30262	1.68787e-05	0.000114619
yafQ	ribosome-dependent mRNA interferase toxin YafQ	CDS	245961	246239	460.902	-1.54996	0.173979	-8.90889	5.15439e-19	1.54055e-17
dinJ	antitoxin/DNA-binding transcriptional repressor DinJ	CDS	246242	246502	1050.77	-0.50687	0.112263	-4.51502	6.33097e-06	4.71707e-05
yafL	NlpC/P60 family protein YafL	CDS	246712	247461	48.0496	-0.553752	0.245277	-2.25766	0.0239666	0.0657891
rayT	REP-associated tyrosine transposase	CDS	247637	248134	61.3606	-0.521523	0.231893	-2.24898	0.0245137	0.0667659
dinB	DNA polymerase IV	CDS	250898	251953	1550.47	0.372884	0.125587	2.96914	0.00298635	0.0114337
yafN	antitoxin YafN	CDS	252005	252298	336.896	0.780265	0.165414	4.71706	2.39281e-06	1.88653e-05
yafO	ribosome-dependent mRNA interferase toxin YafO	CDS	252301	252699	166.543	0.161776	0.165219	0.97916	0.327501	0.500717
yafP	putative N-acetyltransferase YafP	CDS	252709	253161	64.3705	-0.0538825	0.230543	-0.23372	0.815203	0.887695
pepD	peptidase D	CDS	254259	255716	408.216	-0.139359	0.126955	-1.0977	0.272335	0.440291
gpt	xanthine-guanine phsophoribosyltransferase	CDS	255977	256435	34.8081	0.344613	0.261367	1.3185	0.187337	0.331672
frsA	fermentation-respiration switch protein	CDS	256527	257771	235.593	-0.16975	0.145393	-1.16753	0.242998	0.405563
crl	RNA polymerase holoenzyme assembly factor Crl	pseudogene	257829	257899	416.94	0.739085	0.106983	6.90842	4.90095e-12	7.6512e-11
crl	RNA polymerase holoenzyme assembly factor Crl	pseudogene	258676	259006	808.612	0.340883	0.117714	2.89587	0.00378114	0.0140456
insB9	IS1 family transposase B	CDS	257923	258426	25.9612	0.447409	0.252541	1.77163	0.0764565	0.165954
insA9	IS1 family repressor TnpA	CDS	258345	258620	19.4198	0.154857	0.288083	0.537543	0.590892	0.727486
phoE	outer membrane porin PhoE	CDS	259045	260100	11.5628	0.689114	0.377233	1.82676	0.0677357	0.151364
proB	glutamate 5-kinase	CDS	260388	261491	738.82	0.383358	0.107313	3.57233	0.000353822	0.00178436
proA	glutamate-5-semialdehyde dehydrogenase	CDS	261503	262756	689.014	0.182174	0.0958462	1.90069	0.0573431	0.132758
thrW	tRNA-Thr	tRNA	262871	262946	5347.38	0.517537	0.343646	1.50602	0.132062	0.25379
ykfI	toxin of the YkfI-YafW toxin-antitoxin system	CDS	263328	263669	6.50014	-0.963961	0.516984	-1.86459	0.0622395	0.14207
yafW	antitoxin of the YkfI-YafW toxin-antitoxin pair	CDS	263690	264007	1.30659	0.921743	0.648378	1.42161	0.155138	0.288732
ykfH	DUF987 domain-containing protein YkfH	CDS	264026	264247	0.382732	0.813782	0.523539	1.55439	0.120092	0.236385
ykfG	RadC-like JAB domain-containing protein YkfG	CDS	264256	264732	1.43109	0.372379	0.648522	0.574197	0.565834	0.706524
yafX	protein YafX	CDS	264748	265206	0.682362	-0.263775	0.630871	-0.418112	0.675865	0.78884
ykfF	protein YkfF	CDS	265304	265543	1.14658	-0.0148077	0.650248	-0.0227724	0.981832	0.988797
ykfB	protein YkfB	CDS	265620	266087	171.51	-0.546691	0.169469	-3.2259	0.00125576	0.00543324
yafY	inner membrane lipoprotein YafY	CDS	266110	266553	16.7388	0.684966	0.344	1.99118	0.0464608	0.11205
yafZ	DUF932 domain-containing protein YafZ	CDS	267184	268005	4.09277	-0.013462	0.605021	-0.0222505	0.982248	0.988997
ykfA	putative GTP-binding protein YkfA	CDS	268097	268960	41.3952	-0.471687	0.220021	-2.14383	0.0320469	0.0826272
perR	putative transcriptional regulator PerR	CDS	269289	270182	9.59284	-0.593985	0.48162	-1.23331	0.217462	0.372662
insN	IS911A regulator fragment	pseudogene	270278	270540	8.21264	-0.0158962	0.428457	-0.0371012	0.970404	0.98288
insN	IS911A regulator fragment	pseudogene	271764	272190	40.9003	0.0727995	0.241435	0.301528	0.763012	0.853677
insI1	IS30 family transposase	CDS	270603	271754	139.178	0.346965	0.134574	2.57824	0.00993038	0.031681
eyeA	small RNA EyeA	ncRNA	272580	272654	10.2444	-0.407181	0.431996	-0.942557	0.345907	0.517949
ykfC	PF00078 domain-containing protein YkfC	CDS	272847	273992	47.8078	0.233834	0.24429	0.957196	0.338468	0.512383
insH1	IS5 family transposase and trans-activator	CDS	274101	275081	536.297	0.870789	0.110233	7.8995	2.80024e-15	5.53108e-14
mmuP	S-methyl-L-methionine transporter	CDS	275325	276728	831.856	0.214195	0.156693	1.36697	0.171635	0.311521
mmuM	homocysteine S-methyltransferase	CDS	276715	277647	394.431	-0.0544875	0.118501	-0.459804	0.645657	0.767456
afuC	ABC transporter ATP-binding protein AfuC	CDS	277756	278802	35.7784	0.73732	0.231587	3.18377	0.00145372	0.00617795
insB2	IS1 family protein InsB	CDS	279178	279681	63.096	0.576323	0.175943	3.27563	0.00105428	0.00468647
insA2	IS1 family protein InsA	CDS	279600	279875	51.6744	0.574458	0.203773	2.81911	0.00481571	0.017186
yagB	orphan antitoxin YagB	CDS	280385	280735	64.6371	-0.126881	0.186485	-0.680379	0.496264	0.653323
yagA	integrase core domain-containing protein YagA	CDS	280829	281983	21.6914	-2.39844	0.350815	-6.83677	8.09964e-12	1.23894e-10
yagE	putative 2-dehydro-3-deoxygluconate aldolase	CDS	282278	283186	3.38877	-0.565339	0.545685	-1.03602	0.300194	0.469622
yagF	D-xylonate dehydratase	CDS	283201	285168	26.2106	0.0513526	0.328893	0.156138	0.875925	0.927141
yagG	putative D-xylonate transporter YagG	CDS	285395	286777	13.4945	-0.502805	0.397923	-1.26357	0.206384	0.358454
yagH	putative xylosidase/arabinosidase	CDS	286789	288399	10.7837	0.0136911	0.448867	0.0305014	0.975667	0.985647
xynR	DNA-binding transcriptional repressor XynR	CDS	288404	289162	167.287	0.302572	0.124347	2.4333	0.0149621	0.0449257
argF	ornithine carbamoyltransferase ArgF	CDS	289301	290305	405.363	-0.197926	0.151727	-1.30449	0.192066	0.338052
argL	putative translational regulatory protein ArgL	CDS	290275	290370	18.2413	0.273381	0.32736	0.83511	0.403656	0.572171
ykgS	protein YkgS	CDS	290510	290638	92.3135	-0.11549	0.166222	-0.694797	0.487183	0.646094
insB3	IS1 family protein InsB	CDS	290649	291152	57.2222	0.457495	0.183806	2.48901	0.0128098	0.0394275
insA3	IS1 family protein InsA	CDS	291071	291346	50.0364	0.499967	0.202988	2.46304	0.0137765	0.0418921
yagJ	protein YagJ	CDS	291500	292231	210.705	1.62651	0.120594	13.4874	1.85454e-41	2.27707e-39
yagK	uncharacterized protein YagK	CDS	292322	292948	54.6218	-1.40775	0.206854	-6.80551	1.0069e-11	1.51468e-10
yagL	resolvase-like catalytic domain-containing protein YagL	CDS	293220	293918	8.57728	-0.28215	0.443972	-0.635512	0.525095	0.677123
yagM	protein YagM	CDS	293945	294799	2.39331	-0.648543	0.633898	-1.0231	0.306259	0.476372
ykgV	protein YkgV	CDS	294918	295142	2.05049	-0.31544	0.647892	-0.486871	0.62635	0.75278
yagN	protein YagN	CDS	295139	295579	89.0272	0.608679	0.237332	2.56468	0.0103272	0.0327858
intF	putative phage integrase	CDS	295696	297096	161.869	0.018067	0.136385	0.13247	0.894613	0.938929
yagP	putative LysR family substrate binding domain-containing protein YagP	CDS	297381	297791	9.32613	-0.493689	0.432037	-1.1427	0.253163	0.418986
paoD	molybdenum cofactor insertion chaperone PaoD	CDS	297770	298726	30.5125	-0.765321	0.271681	-2.81699	0.00484761	0.0172733
paoC	aldehyde dehydrogenase: molybdenum cofactor-binding subunit	CDS	298736	300934	52.6023	-0.309022	0.231266	-1.33622	0.181478	0.324588
paoB	aldehyde dehydrogenase%2C FAD-binding subunit	CDS	300931	301887	24.0638	-0.688406	0.321283	-2.14268	0.032139	0.0827706
paoA	aldehyde dehydrogenase%2C Fe-S subunit	CDS	301884	302573	19.9347	-0.347639	0.371742	-0.935162	0.349705	0.520717
yagU	DUF1440 domain-containing inner membrane protein YagU	CDS	302991	303605	136.087	-1.41477	0.155352	-9.1069	8.47692e-20	2.71202e-18
ykgJ	putative metal-chelating domain-containing protein YkgJ	CDS	303853	304182	19.4139	-2.24238	0.325903	-6.8805	5.96417e-12	9.24752e-11
ecpE	putative fimbrial chaperone EcpE	CDS	304495	305205	53.2761	-0.37957	0.215503	-1.76132	0.0781836	0.168655
ecpD	fimbrial adhesin EcpD	CDS	305174	306817	38.204	-0.137251	0.253662	-0.541078	0.588453	0.725663
ecpC	putative fimbrial usher protein EcpC	CDS	306807	309332	857.67	0.426334	0.228953	1.8621	0.0625885	0.142455
ecpB	putative fimbrial chaperone EcpB	CDS	309358	310026	4.00145	0.0109905	0.545623	0.0201429	0.983929	0.990164
ecpA	common pilus major subunit	CDS	310084	310671	7.07024	-0.384707	0.515494	-0.746287	0.455494	0.615824
matA	DNA-binding transcriptional dual regulator MatA	CDS	310746	311336	9.07634	0.275765	0.440988	0.625335	0.531751	0.681067
ykgL	uncharacterized protein YkgL	CDS	312112	312339	43.3821	0.846697	0.212274	3.98869	6.64382e-05	0.0003961
ykgO	50S ribosomal subunit protein L36B	CDS	312374	312514	12.942	-0.186121	0.347408	-0.535741	0.592137	0.728821
ykgM	50S ribosomal subunit protein L31B	CDS	312514	312777	22.7694	0.373385	0.281334	1.3272	0.184444	0.328085
ykgR	putative membrane protein YkgR	CDS	313141	313242	0.132093	0.0214783	0.307246	0.0699058	0.944269	0.970765
insE1	IS3 element protein InsE	CDS	315291	315590	9.99105	0.554762	0.391523	1.41693	0.156502	0.289609
insF1	IS3 element protein InsF	CDS	315587	316453	46.1218	-0.103739	0.201595	-0.514594	0.606837	0.738115
rclC	DUF417 domain-containing inner membrane protein RclC	CDS	317726	318319	6.77314	-0.0295203	0.463267	-0.063722	0.949192	0.972223
rclB	DUF1471 domain-containing protein RclB	CDS	318331	318567	3.00473	-0.0258742	0.612394	-0.042251	0.966299	0.980348
rclA	cupric reductase RclA	CDS	318676	320001	39.9919	0.743567	0.265406	2.80162	0.00508472	0.0180186
rclR	DNA-binding transcriptional activator RclR	CDS	320227	321081	19.2451	-0.535939	0.30778	-1.74131	0.08163	0.174351
ykgE	putative lactate utilization oxidoreductase YkgE	CDS	321608	322327	10.317	0.0823345	0.394044	0.208947	0.834489	0.900796
ykgF	putative amino acid dehydrogenase with NAD(P)-binding domain and ferridoxin-like domain	CDS	322338	323765	40.3043	-0.271093	0.226725	-1.19569	0.231817	0.392087
ykgG	DUF162 domain-containing lactate utilization protein YkgG	CDS	323758	324453	43.4141	0.340047	0.208379	1.63187	0.102707	0.208769
ykgH	uncharacterized protein YkgH	CDS	324696	325364	16.3077	-1.20824	0.351491	-3.43746	0.000587189	0.00278165
betA	choline dehydrogenase	CDS	325577	327247	82.4694	0.348018	0.214173	1.62494	0.104176	0.211471
betB	betaine aldehyde dehydrogenase	CDS	327261	328733	110.661	0.441118	0.1582	2.78836	0.00529763	0.0186776
betI	DNA-binding transcriptional repressor BetI	CDS	328747	329334	231.017	0.583758	0.148661	3.92676	8.60978e-05	0.0005047
betT	choline:H(+) symporter	CDS	329463	331496	409.503	0.273903	0.114358	2.39514	0.0166141	0.0489162
yahV	protein YahV	CDS	331802	331876	0.733617	-0.999624	0.627282	-1.59358	0.11103	0.222501
pdeL	DNA-binding transcriptional regulator/c-di-GMP phosphodiesterase PdeL	CDS	332371	333459	53.4975	-0.291167	0.238845	-1.21906	0.222821	0.379095
yahB	putative LysR-type DNA-binding transcriptional regulator YahB	CDS	333501	334433	90.4518	0.0108716	0.160313	0.0678147	0.945933	0.971158
yahC	uncharacterized protein YahC	CDS	334525	335022	8.42831	-0.0737285	0.433637	-0.170024	0.864991	0.919433
yahD	ankyrin repeat-containing protein YahD	CDS	335280	335885	5.92516	-0.366292	0.508719	-0.720029	0.471507	0.62936
yahE	DUF2877 domain-containing protein YahE	CDS	335925	336788	4.57654	-0.390209	0.535925	-0.728104	0.46655	0.624863
yahF	putative acyl-CoA synthetase YahF	CDS	336778	338325	13.9483	-0.280552	0.333576	-0.841043	0.400324	0.569242
yahG	DUF1116 domain-containing protein YahG	CDS	338325	339743	11.0131	0.337781	0.409908	0.824042	0.409916	0.577979
yahH	putative uncharacterized protein YahH	CDS	339769	340089	3.63844	0.0131869	0.545756	0.0241625	0.980723	0.988118
yahI	carbamate kinase-like protein YahI	CDS	340165	341115	5.4401	0.833046	0.523579	1.59106	0.111596	0.223437
yahJ	amidohydrolase family protein YahJ	CDS	341125	342507	75.2839	0.294615	0.181853	1.62008	0.105216	0.213106
yahK	aldehyde reductase%2C NADPH-dependent	CDS	342884	343933	125.258	-0.645579	0.150478	-4.29018	1.78528e-05	0.000120693
yahL	uncharacterized protein YahL	CDS	344176	344991	7.05326	-0.946804	0.482941	-1.96049	0.0499381	0.119117
yahM	uncharacterized protein YahM	CDS	345404	345649	6.65386	-2.43536	0.517285	-4.70797	2.50201e-06	1.95977e-05
yahN	putative amino acid exporter YahN	CDS	345666	346337	14.607	-0.16309	0.337368	-0.483419	0.628798	0.754724
yahO	DUF1471 domain-containing protein YahO	CDS	346484	346759	240.829	-0.00480674	0.187562	-0.0256275	0.979554	0.987584
prpR	DNA-binding transcriptional dual regulator PrpR	CDS	346857	348443	43.7499	-1.15559	0.22499	-5.13621	2.80328e-07	2.551e-06
prpB	2-methylisocitrate lyase	CDS	348682	349572	60.4698	1.21767	0.240918	5.05431	4.31954e-07	3.7924e-06
prpC	2-methylcitrate synthase	CDS	350012	351181	16.1458	0.726505	0.365395	1.98827	0.0467815	0.11241
prpD	2-methylcitrate dehydratase	CDS	351215	352666	9.26311	0.389526	0.484333	0.804252	0.421252	0.586812
prpE	propionyl-CoA synthetase	CDS	352706	354592	52.1873	0.149102	0.205487	0.725601	0.468083	0.625994
codB	cytosine transporter	CDS	354922	356181	57.3751	-0.603616	0.225096	-2.68159	0.00732736	0.0244766
codA	cytosine/isoguanine deaminase	CDS	356171	357454	81.6153	-0.401757	0.205578	-1.95428	0.0506679	0.120578
cynR	DNA-binding transcriptional dual regulator CynR	CDS	357791	358690	17.6707	0.605389	0.328076	1.84527	0.0649983	0.146545
cynT	carbonic anhydrase 1	CDS	358799	359458	2.98669	1.86501	0.604589	3.08476	0.00203719	0.00830042
cynS	cyanase	CDS	359489	359959	10.6417	-0.0712528	0.411141	-0.173305	0.862412	0.91755
cynX	cyanate transporter	CDS	359992	361146	34.2592	-0.181938	0.26283	-0.692224	0.488797	0.647406
lacA	galactoside O-acetyltransferase	CDS	361249	361860	11.1213	-0.488955	0.377044	-1.29681	0.194696	0.341904
lacY	lactose permease	CDS	361926	363179	28.4381	-0.802188	0.317007	-2.53051	0.0113897	0.0357099
lacZ	beta-galactosidase	CDS	363231	366305	13.4128	-0.116012	0.383044	-0.302869	0.761989	0.85306
lacI	DNA-binding transcriptional repressor LacI	CDS	366428	367510	202.298	-0.0619633	0.124695	-0.496918	0.619247	0.747718
mhpR	DNA-binding transcriptional activator MhpR	CDS	367587	368420	428.763	0.167596	0.108426	1.54572	0.122173	0.239275
mhpA	3-(3-hydroxyphenyl)propanoate hydroxylase	CDS	368611	370275	18.3325	0.139419	0.32167	0.433423	0.664707	0.781458
mhpB	3-carboxyethylcatechol 2%2C3-dioxygenase	CDS	370277	371221	10.5979	-0.715993	0.471614	-1.51818	0.12897	0.249112
mhpC	2-hydroxy-6-ketonona-2%2C4-dienedioate hydrolase	CDS	371239	372105	134.561	0.432033	0.173668	2.48769	0.0128576	0.0395211
mhpD	2-hydroxypentadienoate hydratase	CDS	372115	372924	120.681	0.332968	0.152338	2.18572	0.0288364	0.0757684
mhpF	acetaldehyde dehydrogenase (acetylating) MhpF	CDS	372921	373871	106.296	0.60818	0.223536	2.72073	0.00651379	0.0221498
mhpE	4-hydroxy-2-oxovalerate aldolase	CDS	373868	374881	191.101	0.435919	0.149653	2.91287	0.00358121	0.0134126
mhpT	3-hydroxyphenylpropionate/3-hydroxycinnamate:H(+) symporter	CDS	375459	376670	150.865	-0.430997	0.142168	-3.0316	0.00243265	0.00958501
yaiL	DUF2058 domain-containing protein YaiL	CDS	376772	377311	192.636	0.257573	0.141087	1.82563	0.0679056	0.151595
frmB	S-formylglutathione hydrolase FrmB	CDS	377535	378368	120.037	0.27247	0.158801	1.7158	0.086199	0.182264
frmA	S-(hydroxymethyl)glutathione dehydrogenase	CDS	378462	379571	265.234	0.731862	0.142668	5.12984	2.89985e-07	2.62431e-06
frmR	DNA-binding transcriptional repressor FrmR	CDS	379606	379881	100.57	0.769795	0.204773	3.75927	0.000170411	0.000924941
yaiO	outer membrane protein YaiO	CDS	380069	380842	83.0905	-0.600841	0.210511	-2.85421	0.00431443	0.0157687
yaiX	putative acyltransferase%2C N-terminal fragment	pseudogene	382591	382872	16.556	-0.0493106	0.318418	-0.154861	0.876931	0.927566
yaiX	putative acyltransferase%2C N-terminal fragment	pseudogene	380844	381260	9.11225	-0.934761	0.505884	-1.84778	0.0646347	0.145869
insC1	IS2 element protein InsA	CDS	381351	381716	28.6855	-0.122981	0.23991	-0.512611	0.608224	0.739208
insD1	IS2 element protein	CDS	381674	382579	69.218	-0.320185	0.167533	-1.91118	0.0559821	0.130491
yaiP	putative glucosyltransferase	CDS	382739	383935	59.2948	-0.915212	0.194351	-4.70907	2.48845e-06	1.95251e-05
ykiC	protein YkiC	CDS	383960	384079	0.53318	-1.1497	0.567354	-2.02643	0.042721	0.104345
yaiS	putative deacetylase YaiS	CDS	384059	384616	5.45128	0.631394	0.51407	1.22823	0.219362	0.375071
tauA	taurine ABC transporter periplasmic binding protein	CDS	385232	386194	31.6052	1.00536	0.312216	3.22007	0.00128161	0.00553454
tauB	taurine ABC transporter ATP binding subunit	CDS	386207	386974	22.1681	0.806302	0.31893	2.52815	0.0114667	0.0359015
tauC	taurine ABC transporter membrane subunit	CDS	386971	387798	23.8343	0.564473	0.302978	1.86308	0.0624504	0.142283
tauD	taurine dioxygenase	CDS	387795	388646	32.1797	0.338853	0.259577	1.3054	0.191755	0.337652
hemB	porphobilinogen synthase	CDS	388753	389727	344.176	0.137671	0.117194	1.17473	0.240104	0.402062
yaiT	putative autotransporter YaiT	pseudogene	390251	391708	42.7617	-0.986248	0.329971	-2.98889	0.00279989	0.0108255
yaiT	putative autotransporter YaiT	pseudogene	392970	394418	71.1335	0.0506486	0.208614	0.242786	0.808171	0.884415
ytiB	protein YtiB	CDS	391592	391648	10.5695	0.0245476	0.414156	0.0592715	0.952736	0.973741
insF2	IS3 element protein InsF	CDS	391739	392605	76.2816	0.0881141	0.169354	0.520296	0.602858	0.736628
insE2	IS3 element protein InsE	CDS	392602	392901	22.5541	0.455082	0.325635	1.39752	0.162257	0.297111
iprA	putative DNA-binding transcriptional regulator IprA	CDS	394506	395129	4.10871	0.30327	0.538737	0.562927	0.573485	0.713011
ampH	peptidoglycan DD-carboxypeptidase/peptidoglycan DD-endopeptidase	CDS	395130	396287	156.932	-1.09248	0.139691	-7.82069	5.25363e-15	1.00282e-13
sbmA	peptide antibiotic/peptide nucleic acid transporter	CDS	396639	397859	332.859	0.297976	0.107047	2.78361	0.00537573	0.018796
yaiW	surface-exposed outer membrane lipoprotein	CDS	397872	398966	219.327	0.427204	0.148268	2.8813	0.00396039	0.0146277
yaiY	DUF2755 domain-containing inner membrane protein YaiY	CDS	399025	399333	6.38715	-0.499623	0.511025	-0.977687	0.328229	0.501547
yaiZ	DUF2754 domain-containing protein YaiZ	CDS	399593	399805	283.289	0.697439	0.120723	5.77721	7.59505e-09	8.58316e-08
ddlA	D-alanine--D-alanine ligase A	CDS	399829	400923	179.547	-0.725559	0.160934	-4.50843	6.53079e-06	4.84794e-05
iraP	anti-adaptor protein IraP	CDS	401386	401646	83.724	-0.90442	0.199894	-4.5245	6.05381e-06	4.52343e-05
phoA	alkaline phosphatase	CDS	401747	403162	58.4787	-1.07427	0.244554	-4.39277	1.11915e-05	7.77419e-05
psiF	phosphate starvation-inducible protein PsiF	CDS	403281	403601	104.25	-0.0996536	0.204075	-0.488319	0.625324	0.752343
dgcC	diguanylate cyclase DgcC	CDS	403703	404818	89.0319	-2.4996	0.211291	-11.8301	2.72754e-32	2.13642e-30
proC	pyrroline-5-carboxylate reductase	CDS	404835	405644	128.484	-1.98123	0.176617	-11.2177	3.33982e-29	1.94523e-27
yaiI	DUF188 domain-containing protein YaiI	CDS	405764	406222	135.514	0.567672	0.194991	2.91127	0.00359964	0.0134705
aroL	shikimate kinase 2	CDS	406405	406929	1640.88	0.203244	0.0934122	2.17578	0.0295718	0.0773874
yaiA	protein YaiA	CDS	406979	407170	361.131	0.0969611	0.156853	0.618165	0.536466	0.68499
aroM	protein AroM	CDS	407428	408105	234.372	0.154714	0.167274	0.924913	0.355011	0.525525
ppnP	nucleoside phosphorylase PpnP	CDS	408177	408461	274.986	-0.257853	0.121851	-2.11613	0.0343338	0.0871388
ykiD	protein YkiD	CDS	408947	409030	29.1053	-1.05377	0.270048	-3.90217	9.53358e-05	0.000556697
rdgC	nucleoid-associated protein RdgC	CDS	409108	410019	66.4546	-0.573936	0.220033	-2.60841	0.00909653	0.0294551
mak	fructokinase	CDS	410144	411052	175.776	0.0276377	0.150239	0.183958	0.854046	0.912467
araJ	putative transport protein AraJ	CDS	411297	412481	4481.95	1.00669	0.084623	11.8961	1.23936e-32	1.00543e-30
sbcC	ATP-dependent structure-specific DNA nuclease - SbcC subunit	CDS	412607	415753	109.942	-0.138731	0.182237	-0.761264	0.4465	0.606956
sbcD	ATP-dependent structure-specific DNA nuclease - SbcD subunit	CDS	415750	416952	31.1727	-0.215873	0.290246	-0.743759	0.457022	0.616847
phoB	DNA-binding transcriptional dual regulator PhoB	CDS	417142	417831	48.4926	0.140126	0.219113	0.639514	0.522489	0.67472
phoR	sensor histidine kinase PhoR	CDS	417889	419184	68.046	0.102703	0.219339	0.46824	0.639613	0.763669
brnQ	branched chain amino acid transporter BrnQ	CDS	419591	420910	257.607	-1.52419	0.150479	-10.129	4.10965e-24	1.69729e-22
proY	putative transporter ProY	CDS	420986	422359	169.035	-0.130585	0.144444	-0.904054	0.365967	0.53743
malZ	maltodextrin glucosidase	CDS	422518	424332	135.966	0.0773185	0.172476	0.448285	0.653948	0.774878
acpH	acyl carrier protein phosphodiesterase	CDS	424337	424918	149.42	-0.447318	0.164738	-2.71532	0.00662109	0.0224307
queA	tRNA preQ1(34) S-adenosylmethionine ribosyltransferase-isomerase	CDS	425011	426081	93.8479	-0.0662818	0.160101	-0.414001	0.678873	0.791612
tgt	tRNA-guanine transglycosylase	CDS	426137	427264	340.662	0.176168	0.117752	1.49609	0.13463	0.257852
yajC	Sec translocon accessory complex subunit YajC	CDS	427287	427619	309.56	0.415387	0.101687	4.08497	4.40831e-05	0.000276234
secD	Sec translocon accessory complex subunit SecD	CDS	427647	429494	465.326	0.29535	0.130262	2.26735	0.0233688	0.0643422
secF	Sec translocon accessory complex subunit SecF	CDS	429505	430476	370.945	0.188762	0.0997192	1.89294	0.0583664	0.134598
yajD	HNH nuclease family protein YajD	CDS	430605	430952	131.288	0.381695	0.155909	2.4482	0.0143574	0.0433104
tsx	nucleoside-specific channel-forming protein Tsx	CDS	431129	432013	69.009	0.0792557	0.20629	0.384195	0.700834	0.809326
yajI	putative lipoprotein YajI	CDS	432312	432851	41.038	-0.0302826	0.241202	-0.125549	0.900089	0.941784
nrdR	NrdR transcriptional repressor	CDS	433002	433451	264.976	0.267214	0.161869	1.6508	0.0987786	0.202231
ribD	fused diaminohydroxyphosphoribosylaminopyrimidine deaminase/5-amino-6-(5-phosphoribosylamino)uracil reductase	CDS	433455	434558	300.983	0.0761763	0.114047	0.667941	0.504172	0.659489
ribE	6%2C7-dimethyl-8-ribityllumazine synthase	CDS	434647	435117	123.694	0.166998	0.173698	0.96143	0.336336	0.510017
nusB	transcription antitermination protein NusB	CDS	435137	435556	88.6408	-0.456746	0.155944	-2.92891	0.00340152	0.0128241
thiL	thiamine monophosphate kinase	CDS	435634	436611	154.294	0.186438	0.119615	1.55865	0.11908	0.23509
pgpA	phosphatidylglycerophosphatase A	CDS	436589	437107	303.531	0.251422	0.101697	2.47227	0.0134259	0.0410181
yajO	1-deoxyxylulose-5-phosphate synthase YajO	CDS	437161	438135	289.851	-0.294806	0.148097	-1.99063	0.0465216	0.112061
dxs	1-deoxy-D-xylulose-5-phosphate synthase	CDS	438315	440177	206.295	0.366848	0.15521	2.36355	0.0181008	0.052578
ispA	geranyl diphosphate/farnesyl diphosphate synthase	CDS	440202	441101	149.413	0.0269289	0.14209	0.18952	0.849685	0.910183
xseB	exodeoxyribonuclease VII subunit XseB	CDS	441101	441343	241.134	-0.00938871	0.160624	-0.0584513	0.953389	0.974008
thiI	tRNA uridine 4-sulfurtransferase	CDS	441549	442997	173.114	-0.494971	0.132972	-3.72236	0.000197371	0.00105862
yajL	protein/nucleic acid deglycase 3	CDS	443051	443641	154.231	0.128105	0.173295	0.739231	0.459767	0.618556
panE	2-dehydropantoate 2-reductase	CDS	443604	444515	222.67	0.51509	0.12661	4.06831	4.73544e-05	0.000293468
yajQ	nucleotide binding protein YajQ	CDS	444683	445174	319.499	0.248831	0.116068	2.14384	0.0320454	0.0826272
yajR	putative transport protein YajR	CDS	445302	446666	100.305	-0.668018	0.196832	-3.39384	0.000689197	0.00320145
cyoE	heme O synthase	CDS	446815	447705	962.018	-1.17903	0.105793	-11.1446	7.60498e-29	4.17643e-27
cyoD	cytochrome bo3 subunit 4	CDS	447717	448046	149.019	0.00867835	0.189359	0.0458302	0.963446	0.979837
cyoC	cytochrome bo3 subunit 3	CDS	448046	448660	210.623	0.302767	0.222316	1.36188	0.173237	0.313802
cyoB	cytochrome bo3 subunit 1	CDS	448650	450641	363.347	0.12652	0.131094	0.965111	0.334489	0.508562
cyoA	cytochrome bo3 subunit 2	CDS	450663	451610	331.39	0.19131	0.123837	1.54485	0.122382	0.239441
ampG	muropeptide:H(+) symporter	CDS	452070	453545	41.1501	-0.628419	0.236903	-2.65264	0.00798643	0.026368
yajG	putative lipoprotein YajG	CDS	453589	454167	66.9207	0.462209	0.209046	2.21104	0.0270332	0.0722422
bolA	DNA-binding transcriptional dual regulator BolA	CDS	454472	454789	1384.15	-0.0339819	0.102179	-0.332573	0.739456	0.837945
tig	trigger factor	CDS	455133	456431	346.642	0.300288	0.112921	2.65928	0.00783073	0.0259293
clpP	ATP-dependent Clp protease proteolytic subunit	CDS	456677	457300	867.356	0.785619	0.113962	6.89372	5.4352e-12	8.4562e-11
clpX	ATP-dependent Clp protease ATP-binding subunit ClpX	CDS	457426	458700	1914.24	0.379728	0.0789089	4.81223	1.49259e-06	1.21086e-05
lon	Lon protease	CDS	458888	461242	1064.5	0.944168	0.117058	8.06581	7.2749e-16	1.5738e-14
hupB	DNA-binding protein HU-beta	CDS	461451	461723	1090.77	0.0612278	0.106462	0.575113	0.565215	0.706524
ppiD	periplasmic folding chaperone	CDS	461915	463786	1135.35	0.451912	0.0811456	5.56916	2.55976e-08	2.78205e-07
ybaV	helix-hairpin-helix 3 family protein	CDS	463937	464308	28.5264	-0.00173813	0.267525	-0.00649709	0.994816	0.996571
fadM	long-chain acyl-CoA thioesterase FadM	CDS	464402	464800	121.058	0.590617	0.172364	3.42657	0.000611263	0.00287648
queC	7-cyano-7-deazaguanine synthase	CDS	464852	465547	131.554	0.400366	0.146489	2.73308	0.00627456	0.0215135
ybaE	uncharacterized protein YbaE	CDS	465612	467312	46.0079	0.23455	0.233995	1.00237	0.316163	0.488713
cof	HMP-PP phosphatase	CDS	467412	468230	50.7282	-0.322691	0.237473	-1.35885	0.174194	0.314782
decR	DNA-binding transcriptional activator DecR	CDS	468383	468841	97.6971	0.579089	0.161742	3.58031	0.00034318	0.00174422
mdlA	ABC transporter family protein MdlA	CDS	468871	470643	150.862	0.205429	0.187342	1.09654	0.272841	0.440325
mdlB	ABC transporter family protein MdlB	CDS	470636	472417	131.304	0.497015	0.158763	3.13055	0.0017448	0.00721917
glnK	nitrogen regulatory protein PII-2	CDS	472598	472936	12266.8	1.53196	0.137339	11.1546	6.80186e-29	3.81492e-27
amtB	ammonium transporter	CDS	472966	474252	18795.9	1.18766	0.0931904	12.7445	3.34638e-37	3.53549e-35
tesB	acyl-CoA thioesterase II	CDS	474301	475161	115.105	-0.0414165	0.146233	-0.283222	0.777006	0.862855
ybaY	PF09619 family lipoprotein YbaY	CDS	475379	475951	433.489	0.0897316	0.142505	0.629675	0.528907	0.67934
ybaZ	DNA base-flipping protein	CDS	475982	476371	187.684	0.678635	0.131207	5.17226	2.3128e-07	2.14868e-06
ffs	signal recognition particle 4.5S RNA	ncRNA	476448	476561	94653.8	0.380825	0.322012	1.18264	0.23695	0.397769
ybaA	DUF1428 domain-containing protein YbaA	CDS	476672	477025	93.1274	-0.948483	0.244579	-3.87802	0.00010531	0.000605598
pdeB	c-di-GMP phosphodiesterase PdeB	CDS	477067	478617	89.68	-0.734539	0.180819	-4.0623	4.85921e-05	0.000299986
ylaC	putative inner membrane protein	CDS	478781	479251	166.961	-0.0899498	0.238117	-0.377755	0.705613	0.813509
maa	maltose O-acetyltransferase	CDS	479367	479918	168.097	-0.418838	0.17939	-2.33479	0.0195542	0.055906
hha	hemolysin expression-modulating protein Hha	CDS	480090	480308	325.514	0.15115	0.144035	1.0494	0.293993	0.46311
tomB	Hha toxicity modulator TomB	CDS	480334	480708	1161.4	0.250184	0.115603	2.16417	0.0304515	0.079324
acrB	multidrug efflux pump RND permease AcrB	CDS	481254	484403	665.186	0.162	0.10041	1.61339	0.10666	0.215263
acrA	multidrug efflux pump membrane fusion lipoprotein AcrA	CDS	484426	485619	405.388	0.185599	0.115534	1.60643	0.108179	0.217844
acrR	DNA-binding transcriptional repressor AcrR	CDS	485761	486408	23.8039	-0.046701	0.335383	-0.139247	0.889255	0.935754
mscK	potassium dependent%2C small conductance mechanosensitive channel	CDS	486536	489898	321.129	0.0880664	0.125894	0.699526	0.484223	0.643036
ybaM	DUF2496 domain-containing protein YbaM	CDS	490110	490271	112.652	0.471925	0.157245	3.00121	0.00268912	0.0104505
priC	primosomal replication protein N''	CDS	490285	490812	128.997	0.435873	0.16628	2.62132	0.00875906	0.0286025
ybaN	DUF454 domain-containing inner membrane protein YbaN	CDS	490882	491259	149.071	-0.0151392	0.13613	-0.111211	0.911449	0.949705
apt	adenine phosphoribosyltransferase	CDS	491412	491963	67.6839	-0.0908698	0.204817	-0.443664	0.657286	0.777414
dnaX	DNA polymerase III subunit tau	CDS	492092	494023	344.342	0.0513961	0.0989336	0.519501	0.603411	0.736804
dnaX	DNA polymerase III subunit gamma	CDS	492092	493375	152.577	0.39724	0.153875	2.58157	0.00983507	0.0314432
dnaX	DNA polymerase III subunit gamma	CDS	493375	493386	9.16911	-0.256301	0.414981	-0.617621	0.536825	0.685248
ybaB	putative nucleoid-associated protein YbaB	CDS	494076	494405	331.455	0.172918	0.127422	1.35705	0.174766	0.315565
recR	recombination mediator protein RecR	CDS	494405	495010	181.661	-0.223764	0.14837	-1.50815	0.131517	0.253062
htpG	chaperone protein HtpG	CDS	495120	496994	605.073	1.63624	0.199648	8.19561	2.49318e-16	5.63508e-15
adk	adenylate kinase	CDS	497175	497819	312.318	0.320244	0.138432	2.31337	0.0207025	0.0584534
hemH	ferrochelatase	CDS	498055	499017	812.741	1.60244	0.0920993	17.399	8.39613e-68	3.4676e-65
aes	acetylesterase	CDS	499014	499973	29.8065	0.0704247	0.259106	0.271799	0.785777	0.868349
gsk	inosine/guanosine kinase	CDS	500125	501429	115.564	0.0241714	0.154923	0.156023	0.876015	0.927141
ybaL	putative transporter YbaL	CDS	501562	503238	590.514	-0.038965	0.0907298	-0.429463	0.667587	0.783349
fsr	fosmidomycin efflux pump	CDS	503476	504696	91.4779	0.799116	0.195922	4.07875	4.52781e-05	0.000282165
ushA	5'-nucleotidase/UDP-sugar hydrolase	CDS	504914	506566	195.442	0.131551	0.133346	0.986539	0.323869	0.496737
ybaK	Cys-tRNA(Pro)/Cys-tRNA(Cys) deacylase YbaK	CDS	506603	507082	39.8497	-0.541258	0.255036	-2.12228	0.0338143	0.0861089
chiX	small regulatory RNA ChiX	ncRNA	507204	507287	18070.2	-5.39131	0.235331	-22.9095	3.73908e-116	8.49332e-113
ybaP	TraB family protein YbaP	CDS	507286	508080	155.553	-0.122186	0.158522	-0.770786	0.440834	0.601929
ybaQ	DNA-binding transcriptional regulator YbaQ	CDS	508218	508559	529.492	0.122816	0.104853	1.17131	0.241474	0.404057
copA	Cu(+) exporting P-type ATPase	CDS	508875	511379	529.728	0.353622	0.112397	3.14619	0.00165412	0.00687526
copA	soluble Cu(+) chaperone	CDS	511176	511379	86.6397	0.422	0.176441	2.39174	0.0167687	0.0493076
copA	soluble Cu(+) chaperone	CDS	511168	511176	0	NA	NA	NA	NA	NA
glsA	glutaminase 1	CDS	511641	512573	15.5293	-0.806841	0.32588	-2.47589	0.0132906	0.0406595
ybaT	putative transporter YbaT	CDS	512576	513868	65.6974	-0.647306	0.177912	-3.63835	0.00027439	0.00142789
cueR	DNA-binding transcriptional dual regulator CueR	CDS	513993	514400	279.662	0.244662	0.13852	1.76625	0.0773536	0.167262
ybbJ	NfeD-like family protein YbbJ	CDS	514401	514859	63.5564	-0.541632	0.216123	-2.50612	0.0122063	0.0378519
qmcA	PHB domain-containing protein QmcA	CDS	514856	515773	71.578	-0.0588154	0.199917	-0.294199	0.768606	0.857398
fetA	putative iron ABC exporter ATP-binding subunit FetA	CDS	515919	516596	54.354	0.501569	0.212443	2.36096	0.0182277	0.052879
fetB	putative iron ABC exporter membrane subunit FetB	CDS	516583	517362	37.3759	0.0691207	0.243104	0.284325	0.776161	0.862427
cnoX	chaperedoxin	CDS	517425	518279	422.493	1.58508	0.19246	8.23588	1.78244e-16	4.17403e-15
ybbO	NADP(+)-dependent aldehyde reductase YbbO	CDS	518340	519149	85.9589	0.0704476	0.200819	0.350801	0.725737	0.827774
tesA	multifunctional acyl-CoA thioesterase I and protease I and lysophospholipase L1	CDS	519139	519765	71.9549	0.261041	0.226191	1.15407	0.24847	0.413177
ybbA	putative ABC transporter ATP-binding protein YbbA	CDS	519733	520419	262.423	0.843382	0.141651	5.95393	2.61777e-09	3.03381e-08
ybbP	putative ABC transporter membrane subunit YbbP	CDS	520416	522830	358.815	0.467134	0.11758	3.97292	7.09973e-05	0.000421071
rhsD	protein RhsD	CDS	523261	527541	266.05	-0.211207	0.1384	-1.52606	0.126994	0.246659
ybbC	PF15631 family protein YbbC	CDS	527581	527949	67.2203	-0.131607	0.190569	-0.6906	0.489817	0.647813
ylbG	putative DNA-binding transcriptional regulator YlbG	CDS	529645	530016	42.6336	0.34405	0.249636	1.37821	0.16814	0.306156
selU	tRNA 2-selenouridine synthase	CDS	530132	531226	61.866	0.143032	0.240055	0.595832	0.551288	0.696085
allS	DNA-binding transcriptional activator AllS	CDS	531295	532221	12.6569	-0.198794	0.439798	-0.452013	0.651259	0.772701
allA	ureidoglycolate lyase	CDS	532451	532933	17.254	0.317333	0.323078	0.982219	0.325992	0.498983
allR	DNA-binding transcriptional repressor AllR	CDS	533011	533826	1335.52	-1.95634	0.134543	-14.5406	6.69943e-48	1.21742e-45
allZ	small RNA AllZ	ncRNA	533629	533863	846.133	-3.8444	0.227577	-16.8927	5.09172e-64	1.77936e-61
gcl	glyoxylate carboligase	CDS	533916	535697	77.723	0.0826601	0.188483	0.438554	0.660984	0.780164
hyi	hydroxypyruvate isomerase	CDS	535710	536486	16.1234	-0.00917294	0.361533	-0.0253723	0.979758	0.987584
glxR	tartronate semialdehyde reductase 2	CDS	536586	537464	11.4621	0.71151	0.413077	1.72246	0.084986	0.180501
ybbW	putative allantoin transporter	CDS	537633	539087	9.30562	-0.89724	0.409309	-2.19208	0.0283735	0.0749423
allB	allantoinase	CDS	539147	540508	89.0183	0.00810159	0.240587	0.0336743	0.973137	0.984582
ybbY	putative purine transporter	CDS	540565	541866	30.6413	-1.0947	0.275971	-3.96674	7.2861e-05	0.00042988
glxK	glycerate 2-kinase 2	CDS	541888	543033	64.6949	-0.346469	0.195352	-1.77356	0.0761355	0.165574
allE	(S)-ureidoglycine aminohydrolase	CDS	543261	544046	69.758	-0.456039	0.202028	-2.25731	0.0239888	0.0657891
allC	allantoate amidohydrolase	CDS	544057	545292	60.5254	-0.157422	0.190082	-0.828178	0.407569	0.575564
allD	ureidoglycolate dehydrogenase	CDS	545314	546363	3.37472	-1.11884	0.575473	-1.9442	0.0518713	0.122778
fdrA	putative oxamate carbamoyltransferase FdrA	CDS	546680	548347	5.58413	-0.459567	0.478011	-0.961414	0.336344	0.510017
ylbE	DUF1116 domain-containing protein YlbE	CDS	548357	549616	12.0792	0.20185	0.366428	0.550859	0.58173	0.720109
ylbF	DUF2877 domain-containing protein YlbF	CDS	549627	550442	15.8677	-0.14999	0.341715	-0.438932	0.660711	0.780044
ybcF	putative carbamate kinase	CDS	550439	551332	23.6516	0.00937611	0.276172	0.0339503	0.972917	0.984582
purK	5-(carboxyamino)imidazole ribonucleotide synthase	CDS	551527	552594	162.793	-1.17384	0.152655	-7.68954	1.47667e-14	2.73817e-13
purE	N(5)-carboxyaminoimidazole ribonucleotide mutase	CDS	552591	553100	148.909	-1.07892	0.222251	-4.85452	1.20678e-06	9.9319e-06
lpxH	UDP-2%2C3-diacylglucosamine diphosphatase	CDS	553218	553940	175.485	-0.354993	0.150026	-2.36621	0.0179713	0.0523022
ppiB	peptidyl-prolyl cis-trans isomerase B	CDS	553943	554437	904.847	0.251978	0.0986651	2.55387	0.0106532	0.0337265
cysS	cysteine--tRNA ligase	CDS	554611	555996	185.307	0.131134	0.136199	0.962808	0.335644	0.509806
ybcI	PF04307 family inner membrane protein YbcI	CDS	556032	556553	8.18072	0.37289	0.469838	0.793656	0.427396	0.591248
ybcJ	putative RNA-binding protein YbcJ	CDS	556661	556873	208.178	-2.5234	0.185498	-13.6034	3.82315e-42	5.10841e-40
folD	bifunctional methylenetetrahydrofolate dehydrogenase/methenyltetrahydrofolate cyclohydrolase	CDS	556875	557741	286.781	-0.314029	0.13164	-2.38552	0.0170551	0.0499878
sfmA	putative fimbrial protein SfmA	CDS	558212	558754	2.3326	-0.558888	0.62693	-0.891468	0.372678	0.543313
sfmC	putative fimbrial chaperone SfmC	CDS	558974	559666	1.05849	-0.188889	0.641528	-0.294436	0.768425	0.857398
sfmD	putative fimbrial usher protein SfmD	CDS	559697	562300	76.3479	-0.3535	0.173553	-2.03685	0.0416655	0.102151
sfmH	putative fimbrial adhesin protein SfmH	CDS	562336	563319	7.15304	-0.0970756	0.442416	-0.219421	0.826322	0.89487
sfmF	putative fimbrial protein SfmF	CDS	563330	563845	12.4412	-0.365839	0.368053	-0.993984	0.320231	0.492629
fimZ	putative LuxR family transcriptional regulator FimZ	CDS	563848	564480	8.167	-0.157067	0.448278	-0.350379	0.726055	0.827928
argU	tRNA-Arg	tRNA	564723	564799	2320.97	0.101859	0.327576	0.310947	0.755841	0.849527
intD	putative integrase	CDS	564815	565978	368.673	0.181078	0.122685	1.47596	0.139955	0.265033
renD	protein RenD	pseudogene	566684	566776	0.656332	-0.683081	0.613133	-1.11408	0.265243	0.432831
renD	protein RenD	pseudogene	568035	568247	30.328	-0.518442	0.25783	-2.01079	0.0443474	0.107853
insE3	IS3 element protein InsE	CDS	566842	567141	9.88598	0.554899	0.39162	1.41693	0.156502	0.289609
insF3	IS3 element protein InsF	CDS	567138	568004	77.4125	-0.00522778	0.16863	-0.0310015	0.975268	0.985555
emrE	multidrug/betaine/choline efflux transporter EmrE	CDS	568315	568647	155.724	-0.551103	0.195363	-2.82092	0.00478868	0.0171283
ylcJ	protein YlcJ	CDS	568695	568844	8.68104	-1.02148	0.439277	-2.32537	0.0200523	0.0569585
ybcK	putative recombinase YbcK	CDS	568902	570428	24.548	-0.802105	0.295879	-2.71093	0.00670956	0.0226628
ybcL	periplasmic protein YbcL	CDS	570893	571444	13.0671	-0.156185	0.328308	-0.475728	0.634268	0.759039
ybcM	putative DNA-binding transcriptional regulator	CDS	571454	572251	92.6522	-0.97283	0.224937	-4.32491	1.52595e-05	0.000104404
ylcH	uncharacterized protein YlcH	CDS	572368	572469	34.1141	-0.0161788	0.343535	-0.0470949	0.962438	0.979692
ybcN	DNA base-flipping protein	CDS	572466	572921	2.69859	-0.852548	0.596995	-1.42806	0.153273	0.28606
ninE	NinE family prophage protein	CDS	572921	573091	0.771123	-0.294509	0.584707	-0.503687	0.614482	0.743973
ybcO	putative nuclease YbcO	CDS	573084	573374	0.983526	0.687928	0.647115	1.06307	0.287751	0.456646
rusA	crossover junction endodeoxyribonuclease RusA	CDS	573371	573733	1.05867	0.827896	0.648988	1.27567	0.202071	0.352132
ylcG	uncharacterized protein YlcG	CDS	573730	573870	2.52127	-0.724615	0.600467	-1.20675	0.227527	0.385837
quuD	prophage antitermination protein Q homolog QuuD	CDS	573956	574339	22.1653	-0.638326	0.3107	-2.05447	0.0399297	0.0986947
nmpC	putative outer membrane porin NmpC	pseudogene	575786	576825	20.7486	-0.938318	0.343728	-2.72983	0.00633678	0.0216777
nmpC	putative outer membrane porin NmpC	pseudogene	574529	574586	2.91973	-1.33024	0.605017	-2.19869	0.0279	0.0739928
insH2	IS5 family transposase and trans-activator	CDS	574737	575717	540.158	0.870675	0.109958	7.91827	2.40842e-15	4.79889e-14
essD	putative phage lysis protein	CDS	577398	577613	19.9347	-0.418947	0.305735	-1.37029	0.170596	0.310006
rrrD	lysozyme	CDS	577613	578110	35.6193	-0.8318	0.250886	-3.31545	0.000914962	0.00412629
rzpD	putative prophage endopeptidase RzpD	CDS	578107	578568	20.516	-0.323697	0.291446	-1.11066	0.266716	0.434297
rzoD	putative prophage lysis lipoprotein RzoD	CDS	578327	578509	4.45103	-0.121858	0.510906	-0.238514	0.811482	0.886193
borD	prophage lipoprotein BorD	CDS	578600	578893	8.66198	-0.552509	0.39958	-1.38272	0.166749	0.304112
ybcV	DUF1398 domain-containing protein YbcV	CDS	579184	579594	2.957	-1.77753	0.584472	-3.04125	0.00235596	0.00932326
ybcW	uncharacterized protein YbcW	CDS	579880	580086	10.1372	-0.283899	0.421821	-0.673032	0.500927	0.656778
ylcI	DUF3950 domain-containing protein YlcI	CDS	580251	580445	1.53909	0.0638447	0.650765	0.0981071	0.921847	0.957618
nohD	putative DNA-packaging protein NohD	CDS	580834	581379	14.3051	0.353306	0.321682	1.09831	0.272069	0.440291
tfaD	putative tail fiber assembly protein TfaD	CDS	581534	582097	10.158	0.625232	0.391392	1.59746	0.110164	0.221253
tfaX	protein TfaX	CDS	582875	583060	6.28665	-0.212598	0.548075	-0.387899	0.698091	0.806979
appY	DNA-binding transcriptional activator AppY	CDS	583681	584430	22.061	0.382896	0.362393	1.05658	0.290705	0.460004
ompT	omptin family outer membrane protease OmpT	CDS	584680	585633	822.279	-0.090446	0.130798	-0.691495	0.489254	0.647813
envY	DNA-binding transcriptional activator EnvY	CDS	586147	586908	14.4942	0.579507	0.37396	1.54965	0.121226	0.237896
ybcH	putative exopolysaccharide secretion system auxiliary component	CDS	587091	587981	39.7393	0.0750905	0.268434	0.279735	0.779681	0.863714
nfrA	exopolysaccharide secretion system outer membrane protein NfrA	CDS	587982	590954	115.176	-0.00788589	0.167458	-0.0470918	0.96244	0.979692
nfrB	cyclic di-3'%2C5'-guanylate-activated glycosyltransferase	CDS	590941	593178	117.541	-0.355621	0.180719	-1.96781	0.0490898	0.117438
cusS	sensor histidine kinase CusS	CDS	593328	594770	42.4571	0.0270549	0.272958	0.0991172	0.921045	0.957289
cusR	DNA-binding transcriptional activator CusR	CDS	594760	595443	106.994	0.236006	0.235971	1.00015	0.317238	0.489377
cusC	copper/silver export system outer membrane channel	CDS	595600	596973	112.807	-0.17882	0.472899	-0.378135	0.70533	0.813484
cusF	copper/silver export system periplasmic binding protein	CDS	597131	597463	8.36478	-0.185159	0.583209	-0.317483	0.750877	0.847091
cusB	copper/silver export system membrane fusion protein	CDS	597479	598702	23.2073	-0.13338	0.334456	-0.398797	0.690043	0.800936
cusA	copper/silver export system RND permease	CDS	598714	601857	84.9442	-0.0539297	0.167581	-0.321813	0.747595	0.84479
pheP	phenylalanine:H(+) symporter PheP	CDS	601959	603335	97.7798	-0.627889	0.152891	-4.10679	4.01197e-05	0.000254204
ybdG	miniconductance mechanosensitive channel YbdG	CDS	603416	604663	148.69	-0.167535	0.163901	-1.02217	0.306698	0.476842
nfsB	NAD(P)H-dependent nitroreductase NfsB	CDS	604771	605424	137.452	-0.625783	0.15552	-4.02382	5.72622e-05	0.000348249
ybdF	PF04237 family protein YbdF	CDS	605518	605886	35.2273	-0.476614	0.254248	-1.8746	0.0608475	0.13947
ybdJ	DUF1158 domain-containing protein YbdJ	CDS	605951	606199	200.092	0.0277987	0.144559	0.192301	0.847507	0.909358
ybdK	putative glutamate--cysteine ligase 2	CDS	606265	607383	115.71	0.120211	0.187148	0.642335	0.520656	0.672927
sokE	small RNA SokE	ncRNA	607733	607792	1376.65	-0.886866	0.167888	-5.28249	1.27441e-07	1.21887e-06
hokE	protein HokE	CDS	607836	607988	16.1041	0.65098	0.351869	1.85006	0.0643047	0.145341
insL2	IS186/IS421 family transposase	CDS	608065	609177	181.059	0.606134	0.136341	4.44571	8.76014e-06	6.31704e-05
entD	phosphopantetheinyl transferase EntD	CDS	609459	610079	28.1487	-0.726551	0.256301	-2.83475	0.00458614	0.016628
fepA	ferric enterobactin outer membrane transporter	CDS	610254	612494	350.137	0.271591	0.119892	2.2653	0.0234941	0.0646478
fes	ferric enterobactin esterase	CDS	612737	613939	170.74	-0.0488992	0.163745	-0.29863	0.765222	0.855035
ybdZ	enterobactin biosynthesis protein YbdZ	CDS	613942	614160	29.5812	-0.9935	0.321811	-3.08721	0.00202044	0.00824697
entF	apo-serine activating enzyme	CDS	614157	618038	318.052	-1.09417	0.202643	-5.3995	6.68252e-08	6.67224e-07
fepE	polysaccharide co-polymerase family protein FepE	CDS	618254	619387	3.00693	-1.04785	0.569885	-1.83871	0.0659576	0.147973
fepC	ferric enterobactin ABC transporter ATP binding subunit	CDS	619384	620199	41.5298	0.1059	0.290327	0.364761	0.71529	0.819561
fepG	ferric enterobactin ABC transporter membrane subunit FepG	CDS	620196	621188	59.7516	0.661944	0.239113	2.76833	0.0056345	0.019555
fepD	ferric enterobactin ABC transporter membrane subunit FebD	CDS	621185	622189	362.713	0.0627248	0.103045	0.608711	0.542716	0.689997
entS	enterobactin exporter EntS	CDS	622300	623550	160.365	0.183189	0.155082	1.18123	0.237509	0.398451
fepB	ferric enterobactin ABC transporter periplasmic binding protein	CDS	623554	624510	141.054	-0.315566	0.172832	-1.82585	0.0678729	0.151595
entC	isochorismate synthase EntC	CDS	624885	626060	112.348	-0.211143	0.182361	-1.15783	0.246933	0.410772
entE	2%2C3-dihydroxybenzoate-AMP ligase	CDS	626070	627680	49.7855	-0.860303	0.280435	-3.06774	0.00215685	0.00868668
entB	enterobactin synthase component B	CDS	627694	628551	34.9954	-0.57088	0.278723	-2.0482	0.0405406	0.0998786
entA	2%2C3-dihydro-2%2C3-dihydroxybenzoate dehydrogenase	CDS	628551	629297	69.4609	-0.66107	0.216384	-3.05508	0.00224999	0.00896805
entH	proofreading thioesterase in enterobactin biosynthesis	CDS	629300	629713	49.3853	-0.346801	0.209742	-1.65347	0.0982359	0.201393
cstA	pyruvate transporter CstA	CDS	629894	631999	336.196	0.361233	0.121102	2.98289	0.00285541	0.0110214
ybdD	PF04328 family protein YbdD	CDS	632182	632379	66.0603	0.112136	0.21633	0.518355	0.60421	0.736804
hcxA	hydroxycarboxylate dehydrogenase A	CDS	632389	633477	643.589	0.284782	0.133129	2.13914	0.0324245	0.0831597
ybdL	methionine transaminase	CDS	633586	634746	395.02	0.560601	0.133016	4.21454	2.50284e-05	0.000163133
ybdM	ParB-like nuclease domain-containing protein YbdM	CDS	634747	635376	17.1138	-0.39294	0.326501	-1.20349	0.228788	0.387396
ybdN	putative PAPS reductase/DUF3440 domain-containing protein YbdN	CDS	635349	636569	6.62771	-0.0798384	0.45286	-0.176298	0.86006	0.915691
ybdO	putative LysR family DNA-binding transcriptional regulator YbdO	CDS	636716	637618	6.87003	-0.514739	0.53325	-0.965287	0.334401	0.508562
dsbG	protein sulfenic acid reductase and chaperone DsbG	CDS	637827	638573	51.0059	0.282584	0.217709	1.29799	0.19429	0.341455
ahpC	alkyl hydroperoxide reductase%2C AhpC component	CDS	638945	639508	20836	0.708115	0.0833088	8.49989	1.89773e-17	4.89851e-16
ahpF	alkyl hydroperoxide reductase%2C AhpF component	CDS	639753	641318	5027.85	1.20636	0.137073	8.80087	1.35755e-18	3.90339e-17
uspG	universal stress protein G	CDS	641439	641867	175.317	-0.607098	0.156531	-3.87845	0.000105126	0.000605308
ybdR	putative Zn(2(+))-dependent alcohol dehydrogenase YbdR	CDS	642088	643326	56.4368	-0.368708	0.208178	-1.77112	0.0765414	0.165983
yldA	protein YldA	CDS	643330	643419	1.58644	0.330036	0.650812	0.507114	0.612075	0.741706
rnk	nucleoside diphosphate kinase regulator	CDS	643557	643967	86.4143	0.467803	0.187838	2.49046	0.0127579	0.0393743
rna	RNase I	CDS	644197	645003	178.329	-0.0364469	0.136138	-0.26772	0.788915	0.870758
citT	citrate:succinate antiporter	CDS	645117	646580	26.6991	-0.460206	0.252393	-1.82337	0.0682474	0.152111
citG	triphosphoribosyl-dephospho-CoA synthase	CDS	646631	647509	1.61338	0.0200765	0.647882	0.0309879	0.975279	0.985555
citX	apo-citrate lyase phosphoribosyl-dephospho-CoA transferase	CDS	647484	648035	2.27263	0.212873	0.636998	0.334182	0.738242	0.837621
citF	citrate lyase alpha subunit	CDS	648039	649571	5.17132	-0.486711	0.550477	-0.884163	0.376608	0.546274
citE	citrate lyase beta subunit	CDS	649582	650490	0.852573	0.376779	0.618301	0.609379	0.542274	0.689683
citD	citrate lyase acyl carrier protein	CDS	650487	650783	0.665816	0.995433	0.599697	1.65989	0.0969357	0.199447
citC	citrate lyase synthetase	CDS	650798	651856	1.4411	-0.338984	0.648736	-0.522529	0.601302	0.73532
dpiB	sensor histidine kinase DpiB	CDS	652235	653893	118.317	-0.0725005	0.163822	-0.442557	0.658087	0.778159
dpiA	DNA-binding transcriptional dual regulator DpiA	CDS	653862	654542	37.2835	0.107697	0.240075	0.448597	0.653723	0.774814
dcuC	anaerobic C4-dicarboxylate transporter DcuC	CDS	654583	655968	50.0637	0.0475575	0.201804	0.235662	0.813695	0.887112
pagP	Lipid A palmitoyltransferase	CDS	656557	657117	17.3321	0.0917178	0.338894	0.270638	0.786669	0.868913
cspE	transcription antiterminator and regulator of RNA stability CspE	CDS	657292	657501	3234.17	-1.5384	0.152249	-10.1046	5.27345e-24	2.15831e-22
crcB	F(-) channel protein	CDS	657555	657938	116.448	-0.0428628	0.175883	-0.243701	0.807463	0.884355
tatE	twin arginine protein translocation system - TatE protein	CDS	658947	659150	1130.36	-0.0533685	0.136453	-0.391113	0.695713	0.805255
lipA	lipoyl synthase	CDS	659251	660216	466.92	0.244377	0.125364	1.94934	0.0512545	0.121719
ybeF	putative DNA-binding transcriptional regulator YbeF	CDS	660425	661378	14.2567	0.148887	0.402097	0.370276	0.711177	0.816676
lipB	lipoyl(octanoyl) transferase	CDS	661637	662278	57.7792	-0.346483	0.218649	-1.58465	0.113045	0.225544
ybeD	DUF493 domain-containing protein YbeD	CDS	662379	662642	3109.82	1.58595	0.113176	14.0132	1.29424e-44	2.17769e-42
dacA	D-alanyl-D-alanine carboxypeptidase DacA	CDS	662752	663963	116.798	0.137621	0.20121	0.683969	0.493995	0.651253
rlpA	rare lipoprotein RlpA	CDS	664102	665190	287.899	-0.195847	0.109883	-1.78232	0.0746972	0.163149
mrdB	peptidoglycan glycosyltransferase MrdB	CDS	665201	666313	314.622	0.281579	0.133584	2.10788	0.035041	0.0884888
mrdA	peptidoglycan DD-transpeptidase MrdA	CDS	666316	668217	130.912	0.371036	0.163339	2.27158	0.0231121	0.0637513
rlmH	23S rRNA m(3)psi1915 methyltransferase	CDS	668248	668715	73.55	0.55507	0.191163	2.90365	0.00368842	0.0137351
rsfS	ribosomal silencing factor RsfS	CDS	668719	669036	88.9887	0.453083	0.166112	2.72758	0.00638004	0.0217929
cobC	putative adenosylcobalamin phosphatase/alpha-ribazole phosphatase	CDS	669296	669907	13.6175	-0.142625	0.35497	-0.401794	0.687836	0.799192
nadD	nicotinate-nucleotide adenylyltransferase	CDS	669931	670572	54.3262	-0.526375	0.213379	-2.46685	0.0136307	0.0415362
holA	DNA polymerase III subunit delta	CDS	670574	671605	192.6	0.339482	0.131413	2.58333	0.00978526	0.031328
lptE	lipopolysaccharide assembly protein LptE	CDS	671605	672186	282.489	-0.0796054	0.138033	-0.576713	0.564133	0.705632
leuS	leucine--tRNA ligase	CDS	672201	674783	1319.25	0.00424941	0.0641158	0.0662771	0.947157	0.971883
ybeL	DUF1451 domain-containing protein YbeL	CDS	675018	675500	526.802	-0.335683	0.115037	-2.91805	0.0035223	0.0132028
ybeQ	Sel1 repeat-containing protein YbeQ	CDS	675570	676547	42.9304	0.0361931	0.215117	0.168248	0.866388	0.920487
ybeR	DUF1266 domain-containing protein YbeR	CDS	676711	677418	6.00892	0.0385911	0.500203	0.0771508	0.938504	0.968541
djlB	J domain-containing protein DjlB	CDS	677415	678842	18.2551	-0.292471	0.326277	-0.896386	0.370046	0.541075
ybeT	Sel1 repeat-containing protein YbeT	CDS	678852	679406	10.0844	-1.45798	0.460298	-3.16748	0.00153766	0.00645617
ybeU	DUF1266 domain-containing protein YbeU	CDS	679508	680215	17.466	-0.227748	0.302255	-0.753496	0.451152	0.611633
djlC	co-chaperone DjlC	CDS	680212	681663	49.1778	-0.17456	0.203128	-0.859359	0.390142	0.559122
hscC	chaperone protein HscC	CDS	681723	683393	41.3488	-0.0463401	0.209682	-0.221001	0.825091	0.89439
rihA	pyrimidine-specific ribonucleoside hydrolase RihA	CDS	683477	684412	39.5029	-0.234122	0.247762	-0.944946	0.344686	0.516631
gltL	glutamate/aspartate ABC transporter ATP binding subunit	CDS	684530	685255	501.068	1.56444	0.201396	7.76797	7.97538e-15	1.4972e-13
gltK	glutamate/aspartate ABC transporter membrane subunit GltK	CDS	685255	685929	267.719	1.1969	0.198531	6.02875	1.65235e-09	1.95995e-08
gltJ	glutamate/aspartate ABC transporter membrane subunit GltJ	CDS	685929	686669	516.936	1.0323	0.164583	6.2722	3.55971e-10	4.60735e-09
sroC	small regulatory RNA SroC	ncRNA	686681	686843	1122.71	-1.90296	0.129179	-14.7312	4.06446e-49	7.69367e-47
gltI	glutamate/aspartate ABC transporter periplasmic binding protein	CDS	686839	687747	2076.12	0.89517	0.110847	8.0757	6.70904e-16	1.46534e-14
insH3	IS5 family transposase and trans-activator	CDS	687997	688977	607.643	0.935166	0.109409	8.5474	1.25888e-17	3.30582e-16
lnt	apolipoprotein N-acyltransferase	CDS	689343	690881	455.449	-1.16972	0.121201	-9.65109	4.86374e-22	1.79642e-20
ybeX	CorC-HlyC family protein YbeX	CDS	690906	691784	372.602	0.156156	0.131701	1.18569	0.235747	0.396372
ybeY	endoribonuclease YbeY	CDS	691874	692341	366.249	-0.259243	0.151847	-1.70727	0.0877717	0.184862
ybeZ	PhoH-like protein	CDS	692338	693378	784.176	0.872464	0.12354	7.06219	1.63896e-12	2.65921e-11
miaB	isopentenyl-adenosine A37 tRNA methylthiolase	CDS	693531	694955	227.04	-0.385925	0.132049	-2.9226	0.00347126	0.0130438
ubiF	3-demethoxyubiquinol 3-hydroxylase	CDS	695101	696276	614.981	-0.0224491	0.094823	-0.236748	0.812852	0.88705
glnX	tRNA-Gln	tRNA	696430	696504	4169.98	0.17331	0.224135	0.773238	0.439381	0.601194
glnV	tRNA-Gln	tRNA	696542	696616	4272.69	0.166526	0.216255	0.770044	0.441274	0.602195
metU	tRNA-Met	tRNA	696664	696740	1440.36	0.369269	0.250169	1.47608	0.139923	0.265033
glnW	tRNA-Gln	tRNA	696756	696830	6923.42	0.074533	0.224229	0.332396	0.73959	0.837945
glnU	tRNA-Gln	tRNA	696865	696939	4189.61	0.0850473	0.207695	0.409482	0.682186	0.793845
leuW	tRNA-Leu	tRNA	696963	697047	9516.21	0.453955	0.323739	1.40222	0.160849	0.295605
metT	tRNA-Met	tRNA	697057	697133	2162.92	0.11473	0.182539	0.62852	0.529663	0.679926
asnB	asparagine synthetase B	CDS	697513	699177	18647.9	1.12065	0.198617	5.64227	1.67823e-08	1.83715e-07
umpH	UMP phosphatase	CDS	699574	700326	175.585	0.303896	0.143867	2.11233	0.034658	0.0878636
nagC	DNA-binding transcriptional dual regulator NagC	CDS	700374	701594	234.855	-0.205584	0.11093	-1.85327	0.0638433	0.144628
nagA	N-acetylglucosamine-6-phosphate deacetylase	CDS	701603	702751	609.901	0.407015	0.110739	3.67545	0.000237429	0.00125278
nagB	glucosamine-6-phosphate deaminase	CDS	702811	703611	62.0576	-0.0197326	0.260894	-0.0756345	0.93971	0.968541
nagE	N-acetylglucosamine-specific PTS enzyme IIABC component	CDS	703944	705890	357.326	0.932566	0.141764	6.57832	4.75797e-11	6.75484e-10
glnS	glutamine--tRNA ligase	CDS	706093	707757	490.14	0.584646	0.138671	4.21606	2.4861e-05	0.00016267
chiZ	small regulatory RNA ChiZ	ncRNA	708236	708333	4.53491	0.813792	0.582058	1.39813	0.162074	0.29708
chiP	chitooligosaccharide outer membrane channel	CDS	708334	709740	30.3301	1.02832	0.298711	3.44253	0.000576291	0.00274433
chiQ	lipoprotein ChiQ	CDS	709790	710116	39.0538	1.16241	0.270104	4.30357	1.68068e-05	0.000114301
fur	DNA-binding transcriptional dual regulator Fur	CDS	710200	710646	1524.8	0.450684	0.105956	4.25352	2.10439e-05	0.000139566
uof	RyhB-regulated fur leader peptide	CDS	710639	710725	287.612	0.264843	0.118973	2.22608	0.0260089	0.0700125
fldA	flavodoxin 1	CDS	710935	711465	398.738	0.612914	0.118691	5.16396	2.41781e-07	2.23254e-06
ybfE	ribbon-helix-helix domain-containing protein YbfE	CDS	711605	711898	9.46876	-0.274965	0.466056	-0.589983	0.555202	0.6985
ybfF	esterase	CDS	712038	712802	86.0062	0.149206	0.211976	0.703881	0.481507	0.640177
seqA	negative modulator of initiation of replication	CDS	712987	713532	334.033	0.610098	0.110758	5.50837	3.6217e-08	3.80865e-07
pgm	phosphoglucomutase	CDS	713558	715198	449.657	0.00430446	0.122402	0.0351665	0.971947	0.983858
ybfP	lipoprotein YbfP	CDS	715412	715906	8.11592	-0.873817	0.465871	-1.87566	0.0607016	0.139347
potE	putrescine transporter PotE	CDS	716946	718265	86.2785	0.0250685	0.16268	0.154097	0.877533	0.927771
speF	inducible ornithine decarboxylase	CDS	718262	720460	33.7986	0.366152	0.261185	1.40189	0.160949	0.29567
speFL	leader peptide SpeFL	CDS	720718	720822	0.409781	-0.172422	0.285977	-0.602921	0.546561	0.691467
kdpE	DNA-binding transcriptional activator KdpE	CDS	721056	721733	56.2446	-0.503535	0.205374	-2.45179	0.0142148	0.0429946
kdpD	sensor histidine kinase KdpD	CDS	721730	724414	304.105	-0.130633	0.116313	-1.12311	0.261389	0.428233
kdpC	K(+) transporting P-type ATPase subunit KdpC	CDS	724407	724979	33.1596	-0.0722238	0.256829	-0.281214	0.778547	0.863714
kdpB	K(+) transporting P-type ATPase subunit KdpB	CDS	724988	727036	41.0131	0.311467	0.218261	1.42704	0.153568	0.286277
kdpA	K(+) transporting P-type ATPase subunit KdpA	CDS	727059	728732	8.97286	0.360809	0.45361	0.795418	0.42637	0.590369
kdpF	K(+) transporting P-type ATPase subunit KdpF	CDS	728732	728821	0.322021	-0.484369	0.537117	-0.901793	0.367167	0.538077
ybfA	DUF2517 domain-containing protein YbfA	CDS	729134	729340	975.108	0.761614	0.146991	5.18137	2.20265e-07	2.05476e-06
rhsC	rhs element protein RhsC	CDS	729583	733776	241.583	-0.530455	0.124288	-4.26796	1.97267e-05	0.000131598
ybfB	uncharacterized protein YbfB	CDS	733776	734102	23.6577	-0.242159	0.319512	-0.757902	0.44851	0.609324
ybfC	uncharacterized protein YbfC	CDS	735650	736219	16.6526	-0.142241	0.382315	-0.372051	0.709855	0.816216
ybfQ	inactive transposase YbfQ	CDS	736445	736699	1.82745	-0.382523	0.642291	-0.59556	0.551469	0.696085
ybfD	H repeat-associated putative transposase YbfD	CDS	738092	738853	3.6569	-1.0778	0.589746	-1.82758	0.0676134	0.151165
ybgA	DUF1722 domain-containing protein YbgA	CDS	739001	739510	37.4756	-1.62986	0.270527	-6.02476	1.69363e-09	2.00369e-08
phr	deoxyribodipyrimidine photolyase	CDS	739507	740925	147.43	-0.997051	0.157319	-6.33778	2.33107e-10	3.10558e-09
dtpD	dipeptide:H(+) symporter DtpD	CDS	741075	742556	224.756	-0.327369	0.126495	-2.58799	0.00965379	0.0309848
ybgI	radiation resistance protein YbgI	CDS	742827	743570	393.393	0.518682	0.109563	4.7341	2.20031e-06	1.74755e-05
pxpB	5-oxoprolinase component B	CDS	743593	744249	302.957	0.00804086	0.104735	0.0767731	0.938804	0.968541
pxpC	5-oxoprolinase component C	CDS	744243	745175	262.68	0.0969698	0.120663	0.803639	0.421605	0.586812
pxpA	5-oxoprolinase component A	CDS	745165	745899	208.927	-0.0776217	0.151528	-0.512259	0.60847	0.739309
nei	endonuclease VIII	CDS	745935	746726	40.2929	-0.00294042	0.258157	-0.0113901	0.990912	0.994209
abrB	putative regulator	CDS	746723	747769	46.333	-1.2926	0.253566	-5.0977	3.43806e-07	3.08069e-06
ybgO	putative fimbrial protein YbgO	CDS	747921	748982	15.055	-1.77148	0.349832	-5.06379	4.11005e-07	3.63268e-06
ybgP	putative fimbrial chaperone YbgP	CDS	748979	749707	11.4949	0.548741	0.34838	1.57512	0.115228	0.228694
ybgQ	putative fimbrial usher protein YbgQ	CDS	749722	752169	40.1575	0.50641	0.270108	1.87484	0.0608147	0.139466
ybgD	putative fimbrial protein YbgD	CDS	752229	752795	18.3144	-0.587438	0.315348	-1.86283	0.0624867	0.142294
gltA	citrate synthase	CDS	753185	754468	3652.88	1.43295	0.116874	12.2606	1.47346e-34	1.39456e-32
ybgV	protein YbgV	CDS	754658	754690	766.783	1.55184	0.121471	12.7754	2.25042e-37	2.4342e-35
ybgU	protein YbgU	CDS	754674	754781	450.411	1.33591	0.1412	9.4611	3.04719e-21	1.08151e-19
sdhC	succinate:quinone oxidoreductase%2C membrane protein SdhC	CDS	755177	755566	40.7621	0.0879993	0.294005	0.299312	0.764702	0.855035
sdhD	succinate:quinone oxidoreductase%2C membrane protein SdhD	CDS	755560	755907	69.9507	0.366324	0.233387	1.5696	0.116509	0.230832
sdhA	succinate:quinone oxidoreductase%2C FAD binding protein	CDS	755907	757673	298.624	0.515188	0.144894	3.55561	0.00037711	0.00188472
sdhB	succinate:quinone oxidoreductase%2C iron-sulfur cluster binding protein	CDS	757689	758405	209.939	0.51084	0.146056	3.49757	0.00046952	0.00230598
sucA	subunit of E1(0) component of 2-oxoglutarate dehydrogenase	CDS	758706	761507	409.032	0.438132	0.121776	3.59784	0.000320868	0.00164898
sucB	dihydrolipoyltranssuccinylase	CDS	761522	762739	291.061	0.552821	0.14349	3.85269	0.000116827	0.000662603
sucC	succinyl-CoA synthetase subunit beta	CDS	763014	764180	241.057	0.73388	0.146921	4.99508	5.88126e-07	5.06993e-06
sucD	succinyl-CoA synthetase subunit alpha	CDS	764180	765049	179.697	0.329019	0.167749	1.96137	0.0498355	0.119047
sdhX	small regulatory RNA SdhX	ncRNA	765050	765150	47.6537	-2.17733	0.248534	-8.76069	1.94057e-18	5.40859e-17
mngR	DNA-binding transcriptional repressor MngR	CDS	765153	765875	43.331	0.323675	0.26842	1.20585	0.227874	0.38628
mngA	2-O-alpha-mannosyl-D-glycerate specific PTS enzyme II	CDS	765984	767960	11.9395	0.553273	0.396311	1.39606	0.162698	0.297558
mngB	alpha-mannosidase	CDS	767978	770611	71.0593	-0.556156	0.191153	-2.90948	0.00362033	0.0135145
cydA	cytochrome bd-I subunit 1	CDS	771458	773026	676.839	0.033077	0.109054	0.303309	0.761654	0.85306
cydB	cytochrome bd-I subunit 2	CDS	773042	774181	288.525	-0.315841	0.181463	-1.74053	0.0817661	0.17456
cydX	cytochrome bd-I accessory subunit CydX	CDS	774196	774309	101.428	-0.0784727	0.208003	-0.377267	0.705975	0.813608
ybgE	PF09600 family protein YbgE	CDS	774309	774602	148.49	-1.18915	0.196198	-6.06096	1.35309e-09	1.63053e-08
ybgC	esterase/thioesterase	CDS	774752	775156	172.801	0.13119	0.16952	0.773893	0.438994	0.601194
tolQ	Tol-Pal system protein TolQ	CDS	775153	775845	213.886	-0.0912537	0.14051	-0.649448	0.516049	0.668494
tolR	Tol-Pal system protein TolR	CDS	775849	776277	150.825	-0.201536	0.142562	-1.41367	0.157458	0.290667
tolA	Tol-Pal system protein TolA	CDS	776342	777607	620.576	-0.39524	0.113894	-3.47025	0.000519973	0.00250502
tolB	Tol-Pal system periplasmic protein TolB	CDS	777740	779032	1601.03	0.265846	0.0895622	2.96828	0.00299472	0.011452
pal	peptidoglycan-associated outer membrane lipoprotein Pal	CDS	779067	779588	720.728	0.184919	0.101425	1.82322	0.0682708	0.152111
cpoB	cell division coordinator CpoB	CDS	779598	780389	455.073	-0.095311	0.112579	-0.846617	0.397208	0.566571
lysT	tRNA-Lys	tRNA	780554	780629	1350.14	-0.0885022	0.173102	-0.511273	0.60916	0.739338
valT	tRNA-Val	tRNA	780765	780840	24593.2	0.699079	0.351605	1.98825	0.0467838	0.11241
lysW	tRNA-Lys	tRNA	780843	780918	713.158	0.124867	0.215352	0.57983	0.562029	0.703469
valZ	tRNA-Val	tRNA	781068	781143	22822.3	0.662593	0.353307	1.87541	0.060737	0.139358
lysY	tRNA-Lys	tRNA	781147	781222	617.632	0.201394	0.239132	0.842187	0.399683	0.56875
lysZ	tRNA-Lys	tRNA	781369	781444	676.511	0.342296	0.247888	1.38085	0.167325	0.305039
lysQ	tRNA-Lys	tRNA	781577	781652	2038.79	0.515072	0.339598	1.51671	0.12934	0.249403
nadA	quinolinate synthase	CDS	782085	783128	2004.77	0.214427	0.0824939	2.59931	0.0093412	0.0300759
pnuC	nicotinamide riboside transporter	CDS	783166	783885	1353.71	-0.308389	0.0862649	-3.5749	0.000350358	0.00177247
zitB	Zn(2(+))/Cd(2(+))/Ni(2(+))/Cu(2(+)) exporter	CDS	783882	784823	78.9198	0.15006	0.192153	0.780943	0.434836	0.596996
ybgS	PF13985 family protein YbgS	CDS	784937	785317	75.4407	-0.702619	0.220884	-3.18094	0.00146799	0.00623279
aroG	3-deoxy-7-phosphoheptulonate synthase%2C Phe-sensitive	CDS	785633	786685	1873.9	0.560858	0.105346	5.32396	1.01534e-07	9.85617e-07
gpmA	2%2C3-bisphosphoglycerate-dependent phosphoglycerate mutase	CDS	786843	787595	1551.62	0.450837	0.101599	4.4374	9.10528e-06	6.49377e-05
galM	galactose-1-epimerase	CDS	787797	788837	332.625	-0.113269	0.109267	-1.03662	0.299913	0.469344
galK	galactokinase	CDS	788831	789979	317.423	0.221585	0.141886	1.5617	0.118358	0.234087
galT	galactose-1-phosphate uridylyltransferase	CDS	789983	791029	20.8755	0.194257	0.351331	0.552918	0.58032	0.719147
galE	UDP-glucose 4-epimerase	CDS	791039	792055	48.9519	0.0943188	0.225404	0.418444	0.675622	0.788834
modF	ABC family protein ModF	CDS	792316	793788	134.948	0.759959	0.151381	5.02017	5.16267e-07	4.48452e-06
modE	DNA-binding transcriptional dual regulator ModE	CDS	793856	794644	120.27	-0.102369	0.14823	-0.690608	0.489812	0.647813
acrZ	multidrug efflux pump accessory protein AcrZ	CDS	794773	794922	378.677	-0.753914	0.161229	-4.67605	2.9246e-06	2.27119e-05
modA	molybdate ABC transporter periplasmic binding protein	CDS	795089	795862	156.859	-0.0489585	0.155615	-0.314613	0.753056	0.847815
modB	molybdate ABC transporter membrane subunit	CDS	795862	796551	84.9057	-0.432029	0.21613	-1.99893	0.0456157	0.110406
modC	molybdate ABC transporter ATP binding subunit	CDS	796554	797612	110.126	0.14398	0.171391	0.840068	0.40087	0.569823
ybhA	pyridoxal phosphate/fructose-1%2C6-bisphosphate phosphatase	CDS	797613	798431	44.517	-0.240771	0.249609	-0.964594	0.334748	0.508786
pgl	6-phosphogluconolactonase	CDS	798586	799581	212.255	0.221144	0.143248	1.54378	0.122641	0.239639
ybhD	putative DNA-binding transcriptional regulator YbhD	CDS	799622	800575	13.7833	-0.188814	0.338537	-0.557735	0.577025	0.716236
ybhH	putative isomerase YbhH	CDS	800759	801811	6.04242	-0.188272	0.438477	-0.429377	0.667649	0.783349
ybhI	putative tricarboxylate transporter	CDS	801887	803320	22.9701	-0.204794	0.272485	-0.751581	0.452303	0.613011
ybhJ	putative hydratase YbhJ	CDS	803503	805764	42.9193	0.0968286	0.235829	0.410589	0.681374	0.793456
ybhC	outer membrane lipoprotein YbhC	CDS	805998	807281	252.057	-0.0594606	0.120151	-0.494881	0.620684	0.748005
ybhB	putative kinase inhibitor	CDS	807433	807909	145.328	0.102538	0.167081	0.613704	0.539411	0.687004
bioA	adenosylmethionine-8-amino-7-oxononanoate aminotransferase	CDS	807968	809257	32.5667	-0.839316	0.284835	-2.94668	0.00321206	0.0121401
bioB	biotin synthase	CDS	809344	810384	42.1554	-0.238135	0.284544	-0.836899	0.402649	0.571445
bioF	8-amino-7-oxononanoate synthase	CDS	810381	811535	22.3075	0.0958688	0.367127	0.261132	0.79399	0.874767
bioC	malonyl-acyl carrier protein methyltransferase	CDS	811522	812277	15.9256	0.481694	0.369312	1.3043	0.192131	0.338052
bioD	dethiobiotin synthetase	CDS	812270	812947	8.08509	0.156646	0.458516	0.341637	0.732624	0.833537
uvrB	UvrABC excision nuclease subunit B	CDS	813526	815547	747.558	-0.675398	0.0873691	-7.73039	1.07218e-14	2.00448e-13
ybhK	putative transferase YbhK	CDS	815739	816647	163.666	-0.129027	0.135375	-0.953103	0.340538	0.513698
moaA	GTP 3'%2C8'-cyclase	CDS	817044	818033	289.596	0.35536	0.135937	2.61415	0.00894485	0.0291092
moaB	protein MoaB	CDS	818055	818567	67.4575	0.386264	0.185999	2.0767	0.0378295	0.0939636
moaC	cyclic pyranopterin monophosphate synthase	CDS	818570	819055	94.9891	0.725214	0.170317	4.25802	2.06244e-05	0.000137184
moaD	molybdopterin synthase sulfur carrier subunit	CDS	819048	819293	85.3014	0.355866	0.169605	2.09821	0.035887	0.090224
moaE	molybdopterin synthase catalytic subunit	CDS	819295	819747	131.761	-0.46219	0.190649	-2.4243	0.0153378	0.0458872
ybhL	Bax1-I family protein YbhL	CDS	819884	820588	582.14	-0.35341	0.0986239	-3.58342	0.000339131	0.00173109
ybhM	Bax1-I family protein YbhM	CDS	820793	821506	33.7368	-1.50514	0.256149	-5.87601	4.2028e-09	4.8094e-08
ybhN	PF03706 family inner membrane protein YbhN	CDS	821542	822498	51.0817	-0.152606	0.254345	-0.599996	0.548509	0.693536
clsB	cardiolipin synthase B	CDS	822498	823739	101.937	-0.201068	0.178078	-1.1291	0.258856	0.425772
ybhP	endonuclease/exonuclease/phosphatase domain-containing protein YbhP	CDS	823736	824497	147.941	0.0538984	0.155006	0.347719	0.728051	0.829788
ybhQ	inner membrane protein YbhQ	CDS	824630	825040	401.323	0.117564	0.120617	0.974684	0.329717	0.503328
ybhR	ABC exporter membrane subunit YbhR	CDS	825002	826108	67.5534	0.444134	0.191633	2.31763	0.0204695	0.0579394
ybhS	ABC exporter membrane subunit YbhS	CDS	826119	827252	36.2829	-0.332222	0.264409	-1.25647	0.208946	0.361066
ybhF	ABC exporter ATP binding subunit YbhF	CDS	827245	828981	85.029	-0.167611	0.188026	-0.891423	0.372702	0.543313
ybhG	HlyD_D23 family protein YbhG	CDS	828974	829972	73.7091	0.0408916	0.207978	0.196615	0.844129	0.906805
cecR	DNA-binding transcriptional dual regulator CecR	CDS	829972	830643	56.3491	0.577674	0.252576	2.28713	0.0221885	0.0617027
rhlE	ATP-dependent RNA helicase RhlE	CDS	830872	832236	101.701	0.100403	0.182706	0.549536	0.582637	0.720839
ybiA	N-glycosidase YbiA	CDS	832468	832950	60.8943	0.829968	0.230188	3.60561	0.000311423	0.00160408
dinG	ATP-dependent DNA helicase DinG	CDS	833070	835220	347.025	0.309781	0.104337	2.96903	0.00298741	0.0114337
ybiB	nonspecific DNA-binding protein YbiB	CDS	835248	836210	295.188	-0.0614506	0.118859	-0.517006	0.605152	0.736804
hcxB	hydroxycarboxylate dehydrogenase B	CDS	836351	837436	299.222	0.0935432	0.111801	0.836691	0.402766	0.571445
zbiJ	small regulatory RNA ZbiJ	ncRNA	837435	837531	2859.07	0.765233	0.328324	2.33073	0.0197677	0.0563393
ybiE	protein YbiE	CDS	837503	837562	39.8546	-0.140567	0.239532	-0.586839	0.557312	0.700538
ybiJ	DUF1471 domain-containing protein YbiJ	CDS	837665	837925	20018.3	1.29831	0.180143	7.20709	5.71587e-13	9.54676e-12
ybiI	zinc finger domain-containing protein YbiI	CDS	838190	838456	133.665	-0.0394882	0.154079	-0.256285	0.797731	0.877233
ybiX	PKHD-type hydroxylase YbiX	CDS	838530	839207	33.0072	-0.408472	0.285681	-1.42982	0.152769	0.28531
fiu	iron catecholate outer membrane transporter Fiu	CDS	839249	841531	73.7941	-0.18446	0.199777	-0.92333	0.355835	0.526396
mcbA	DUF1471 domain-containing protein McbA	CDS	841796	842056	7390.83	0.270959	0.365251	0.741843	0.458183	0.617998
rlmF	23S rRNA m(6)A1618 methyltransferase	CDS	842332	843258	98.1095	0.188269	0.166997	1.12738	0.259582	0.426503
ybiO	moderate conductance mechanosensitive channel YbiO	CDS	843255	845480	272.01	-0.774754	0.122138	-6.34325	2.24961e-10	3.00587e-09
glnQ	L-glutamine ABC transporter ATP binding subunit	CDS	845741	846463	826.55	0.812648	0.128628	6.3178	2.65308e-10	3.48351e-09
glnP	L-glutamine ABC transporter membrane subunit	CDS	846460	847119	1231	0.93685	0.152271	6.15253	7.62551e-10	9.43943e-09
glnH	L-glutamine ABC transporter periplasmic binding protein	CDS	847258	848004	7207.52	0.909554	0.146818	6.1951	5.82462e-10	7.30974e-09
dps	DNA protection during starvation protein	CDS	848408	848911	1808.35	0.708265	0.0945918	7.48759	7.01477e-14	1.23043e-12
rhtA	L-threonine/L-homoserine exporter	CDS	849210	850097	37.6414	-0.33089	0.25052	-1.32081	0.186563	0.33069
yliM	protein YliM	CDS	850332	850397	63.6235	0.689599	0.232357	2.96784	0.00299898	0.0114587
ompX	outer membrane protein X	CDS	850450	850965	4170.48	-0.0790044	0.0942303	-0.838418	0.401796	0.570603
opgE	phosphoethanolamine transferase OpgE	CDS	851014	852597	72.2731	0.485458	0.170959	2.83961	0.00451683	0.0164028
rybA	small RNA RybA	ncRNA	852725	853064	1801.85	1.52463	0.173761	8.7743	1.71972e-18	4.88588e-17
mntS	small protein MntS	CDS	852869	852997	1733.48	1.55752	0.17534	8.88285	6.51712e-19	1.92255e-17
mntR	DNA-binding transcriptional dual regulator MntR	CDS	853183	853650	420.51	-0.496636	0.094033	-5.28151	1.28123e-07	1.22282e-06
ybiR	putative transporter YbiR	CDS	853647	854765	164.236	-0.408583	0.158265	-2.58163	0.00983341	0.0314432
ldtB	L%2CD-transpeptidase LdtB	CDS	854824	855744	319.453	0.0943653	0.111462	0.846613	0.397211	0.566571
ybiT	putative ATP-binding protein YbiT	CDS	855963	857555	436.128	0.511044	0.107962	4.73354	2.20638e-06	1.74932e-05
ybiU	DUF1479 domain-containing protein YbiU	CDS	857796	859061	42.4118	-0.055362	0.261156	-0.211988	0.832116	0.899216
ybiV	sugar phosphatase YbiV	CDS	859213	860028	112.908	-0.199202	0.182795	-1.08976	0.27582	0.444186
ybiW	putative pyruvate formate lyase	CDS	860174	862606	84.1194	0.519954	0.19482	2.66889	0.00761015	0.0253096
ybiY	putative pyruvate formate-lyase activating enzyme YbiY	CDS	862612	863511	2.36491	1.69684	0.622028	2.72791	0.00637372	0.0217877
fsaA	fructose-6-phosphate aldolase 1	CDS	863642	864304	66.1619	-0.274704	0.217209	-1.2647	0.205978	0.35819
moeB	molybdopterin-synthase adenylyltransferase	CDS	864380	865129	103.383	0.0433986	0.187568	0.231375	0.817024	0.889039
moeA	molybdopterin molybdotransferase	CDS	865129	866364	197.654	0.360634	0.155242	2.32305	0.0201766	0.0572173
iaaA	isoaspartyl dipeptidase proenzyme	CDS	866568	867533	2753.28	0.925318	0.0884808	10.4578	1.34905e-25	6.12872e-24
gsiA	glutathione ABC transporter ATP binding subunit GsiA	CDS	867520	869391	1439.63	0.566948	0.086943	6.52091	6.98813e-11	9.82882e-10
gsiB	glutathione ABC transporter periplasmic binding protein	CDS	869411	870949	713.574	0.373212	0.111209	3.35594	0.000790946	0.0036259
gsiC	glutathione ABC transporter membrane subunit GsiC	CDS	870967	871887	369.001	0.161059	0.115132	1.3989	0.161843	0.296831
gsiD	glutathione ABC transporter membrane subunit GsiD	CDS	871890	872801	178.632	-0.279072	0.153458	-1.81856	0.0689792	0.153076
pdeI	putative c-di-GMP phosphodiesterase PdeI	CDS	872979	875327	29.6289	-1.14202	0.259933	-4.39351	1.11536e-05	7.75971e-05
dgcI	putative diguanylate cyclase DgcI	CDS	875335	876663	24.0124	-0.391335	0.294499	-1.32882	0.183908	0.32726
rimO	ribosomal protein S12 methylthiotransferase RimO	CDS	876710	878035	75.6673	-0.183662	0.184276	-0.996664	0.318927	0.491315
bssR	regulator of biofilm formation	CDS	878248	878631	6859.55	-0.441217	0.129026	-3.4196	0.000627135	0.00293719
yliI	aldose sugar dehydrogenase YliI	CDS	878742	879857	230.85	-0.843602	0.135129	-6.24294	4.29421e-10	5.5109e-09
gstB	glutathione S-transferase GstB	CDS	879854	880480	183.682	0.255369	0.130202	1.96133	0.049841	0.119047
dacC	D-alanyl-D-alanine carboxypeptidase DacC	CDS	880727	881929	809.032	0.313587	0.103952	3.01665	0.00255581	0.0100095
deoR	DNA-binding transcriptional repressor DeoR	CDS	881976	882734	352.606	-1.17404	0.13814	-8.49888	1.91436e-17	4.91352e-16
ybjG	undecaprenyl pyrophosphate phosphatase	CDS	882792	883388	178.106	-0.232181	0.156617	-1.48248	0.138213	0.262941
mdfA	multidrug efflux pump MdfA/Na(+):H(+) antiporter/K(+):H(+) antiporter	CDS	883673	884905	323.589	0.148328	0.186805	0.794029	0.427178	0.591128
ybjH	uncharacterized protein YbjH	CDS	884946	885230	34.7919	-0.666642	0.255185	-2.61239	0.00899119	0.0292391
ybjI	5-amino-6-(5-phospho-D-ribitylamino)uracil phosphatase	CDS	885316	886131	70.9858	0.157036	0.176661	0.888912	0.37405	0.544592
ybjJ	inner membrane protein YbjJ	CDS	886131	887339	121.966	-0.189025	0.178567	-1.05857	0.289797	0.459208
rcdA	RcdA	CDS	887423	887959	50.7999	0.657266	0.245146	2.68113	0.00733749	0.0244925
rybB	small regulatory RNA RybB	ncRNA	887979	888057	843.883	-1.68889	0.206431	-8.18139	2.80592e-16	6.31055e-15
ybjL	putative transport protein YbjL	CDS	888134	889819	424.563	-0.598702	0.0974244	-6.1453	7.98124e-10	9.82623e-09
ybjM	putative inner membrane protein	CDS	890089	890466	69.7542	-1.28388	0.236	-5.44018	5.32282e-08	5.36176e-07
grxA	reduced glutaredoxin 1	CDS	890496	890753	2967.88	0.889015	0.0986048	9.01594	1.9518e-19	5.99125e-18
ybjC	DUF1418 domain-containing protein YbjC	CDS	890913	891200	57.2304	0.396287	0.235575	1.68221	0.092528	0.192382
nfsA	NADPH-dependent nitro/quinone reductase NfsA	CDS	891184	891906	67.0382	0.400828	0.224185	1.78793	0.0737865	0.161393
rimK	ribosomal protein S6 modification protein	CDS	891967	892869	73.4558	-0.401518	0.204812	-1.96043	0.0499461	0.119117
ybjN	protein YbjN	CDS	892957	893433	46.2263	0.364543	0.239342	1.52311	0.127732	0.247563
potF	putrescine ABC transporter periplasmic binding protein	CDS	893784	894896	1674.76	0.465908	0.130132	3.58027	0.000343239	0.00174422
potG	putrescine ABC transporter ATP binding subunit	CDS	894991	896124	537.442	-0.201819	0.114083	-1.76905	0.0768862	0.166648
potH	putrescine ABC transporter membrane subunit PotH	CDS	896134	897087	222.995	-0.133041	0.167803	-0.792841	0.427871	0.59149
potI	putrescine ABC transporter membrane subunit PotI	CDS	897084	897929	192.546	-0.265582	0.156581	-1.69613	0.0898607	0.187782
ybjO	putative inner membrane protein	CDS	897989	898477	29.0916	-0.0458593	0.253406	-0.180971	0.85639	0.913496
rlmC	23S rRNA m(5)U747 methyltransferase	CDS	898518	899645	23.3019	-0.18823	0.300096	-0.627232	0.530507	0.680241
artJ	L-arginine ABC transporter periplasmic binding protein	CDS	899844	900575	224.775	-0.0900501	0.192136	-0.468678	0.6393	0.763623
artM	L-arginine ABC transporter membrane subunit ArtM	CDS	900866	901534	172.163	0.0417579	0.143126	0.291756	0.770473	0.858749
artQ	L-arginine ABC transporter membrane subunit ArtQ	CDS	901534	902250	89.8058	-0.556587	0.217866	-2.55472	0.0106274	0.0336681
artI	putative ABC transporter periplasmic binding protein ArtI	CDS	902257	902988	69.9367	-0.549881	0.201958	-2.72275	0.00647416	0.0220646
artP	L-arginine ABC transporter ATP binding subunit	CDS	903006	903734	91.8962	-0.688914	0.197852	-3.48196	0.00049776	0.00242112
ybjP	DUF3828 domain-containing lipoprotein YbjP	CDS	903952	904467	225.015	0.689081	0.147423	4.67416	2.95158e-06	2.2862e-05
ybjQ	putative heavy metal binding protein YbjQ	CDS	904593	904916	221.507	0.366807	0.131597	2.78735	0.00531415	0.0186859
amiD	N-acetylmuramoyl-L-alanine amidase D	CDS	904913	905743	327.804	-0.328505	0.116782	-2.81298	0.00490841	0.0174756
ybjS	putative epimerase YbjS	CDS	905740	906753	64.3103	-0.810957	0.184181	-4.40305	1.06741e-05	7.46036e-05
ybjT	putative NAD(P)-binding protein YbjT	CDS	906852	908282	158.276	-0.487465	0.128991	-3.77906	0.000157424	0.000862701
ltaE	low-specificity L-threonine aldolase	CDS	908293	909294	338.429	-0.548572	0.134668	-4.0735	4.63113e-05	0.000287815
poxB	pyruvate oxidase	CDS	909331	911049	438.431	-0.439759	0.183385	-2.39801	0.0164843	0.0485764
hcr	NADH oxidoreductase	CDS	911182	912150	18.3592	0.208111	0.326885	0.636648	0.524354	0.676623
hcp	protein S-nitrosylase	CDS	912162	913814	28.1965	1.0316	0.287482	3.58841	0.000332697	0.00170591
lysO	L-lysine/thialysine exporter	CDS	913958	914857	64.498	-0.659817	0.218866	-3.01472	0.00257219	0.010065
aqpZ	water channel AqpZ	CDS	915352	916047	74.4974	-1.62039	0.216391	-7.48828	6.97844e-14	1.2288e-12
ybjD	DUF2813 domain-containing protein YbjD	CDS	916473	918131	95.0961	-0.262534	0.173704	-1.51139	0.13069	0.251578
ybjX	DUF535 domain-containing protein YbjX	CDS	918128	919120	338.956	0.513998	0.135085	3.80499	0.000141811	0.000787587
macA	ABC-type tripartite efflux pump membrane fusion protein	CDS	919235	920350	289.745	0.247937	0.117985	2.10143	0.0356037	0.0896193
macB	ABC-type tripartite efflux pump ATP binding/membrane subunit	CDS	920347	922293	642.598	0.446072	0.224022	1.99119	0.0464595	0.11205
cspD	DNA replication inhibitor CspD	CDS	922366	922590	344.042	0.601746	0.152235	3.95274	7.7261e-05	0.000454071
yljB	protein YljB	CDS	922740	922814	117.212	0.607296	0.189352	3.20724	0.00134016	0.00576001
clpS	specificity factor for ClpA-ClpP chaperone-protease complex	CDS	922913	923233	1661.8	0.864419	0.0941803	9.17834	4.37783e-20	1.45171e-18
clpA	ATP-dependent Clp protease ATP-binding subunit ClpA	CDS	923264	925540	5640.69	0.464617	0.105534	4.40252	1.06999e-05	7.46695e-05
serW	tRNA-Ser	tRNA	925884	925971	33725.2	0.425374	0.304662	1.39622	0.162649	0.297558
infA	translation initiation factor IF-1	CDS	926225	926443	276.446	0.185903	0.147158	1.26328	0.206488	0.358454
aat	leucyl/phenylalanyl-tRNA--protein transferase	CDS	926728	927432	60.6438	0.0531247	0.211869	0.250743	0.802013	0.880083
cydC	glutathione/L-cysteine ABC exporter subunit CydC	CDS	927474	929195	97.1258	0.0619607	0.183057	0.338478	0.735003	0.835197
cydD	glutathione/L-cysteine ABC exporter subunit CydD	CDS	929196	930962	125.533	0.12651	0.144743	0.874031	0.382101	0.55125
trxB	thioredoxin reductase	CDS	931085	932050	478.488	0.0180707	0.13814	0.130814	0.895922	0.939126
lrp	DNA-binding transcriptional dual regulator Lrp	CDS	932595	933089	855.352	0.142546	0.0972336	1.46602	0.142644	0.269115
ftsK	cell division DNA translocase FtsK	CDS	933224	937213	1557.63	0.0235171	0.0776298	0.302938	0.761937	0.85306
lolA	outer membrane lipoprotein carrier protein	CDS	937372	937983	218.016	0.38875	0.160724	2.41874	0.0155745	0.0463664
rarA	replication-associated recombination protein A	CDS	937994	939337	189.001	0.186039	0.190024	0.979029	0.327566	0.500717
serS	serine--tRNA ligase	CDS	939428	940720	1112.78	0.160957	0.103456	1.55581	0.119754	0.235924
dmsA	dimethyl sulfoxide reductase subunit A	CDS	940959	943403	64.6048	-0.256265	0.24504	-1.04581	0.295649	0.46427
dmsB	dimethyl sulfoxide reductase subunit B	CDS	943414	944031	20.8572	0.887	0.378576	2.34299	0.0191298	0.0549807
dmsC	dimethyl sulfoxide reductase subunit C	CDS	944033	944896	109.117	0.0559133	0.161708	0.345767	0.729518	0.831251
ycaC	putative hydrolase YcaC	CDS	944931	945557	44.0306	-0.303621	0.22836	-1.32957	0.18366	0.326946
ycaD	putative transporter YcaD	CDS	945871	947019	221.971	-1.51467	0.133073	-11.3822	5.13003e-30	3.28249e-28
ycaM	putative transporter YcaM	CDS	947229	948659	64.6992	-1.03293	0.185654	-5.56372	2.64083e-08	2.86042e-07
ycaN	putative DNA-binding transcriptional regulator YcaN	CDS	948660	949568	132.178	0.2135	0.156241	1.36648	0.171789	0.311677
ycaK	putative oxidoreductase YcaK	CDS	949668	950258	19.3366	-0.371987	0.306604	-1.21325	0.225034	0.382322
pflA	pyruvate formate-lyase activating enzyme	CDS	950340	951080	220.588	-0.420803	0.167417	-2.5135	0.0119539	0.0372219
pflB	pyruvate formate-lyase	CDS	951272	953554	775.072	-0.54674	0.140883	-3.88081	0.000104109	0.000600212
focA	formate channel FocA	CDS	953609	954466	395.966	-0.604818	0.15643	-3.86639	0.000110458	0.000632801
ycaO	ribosomal protein S12 methylthiotransferase accessory factor YcaO	CDS	954872	956632	71.238	-0.0817079	0.206192	-0.396271	0.691905	0.802113
ycaP	DUF421 domain-containing protein YcaP	CDS	956762	957454	85.0928	-0.0353263	0.184259	-0.19172	0.847961	0.909631
serC	phosphoserine/phosphohydroxythreonine aminotransferase	CDS	957653	958741	1671.84	0.428441	0.113872	3.76248	0.000168234	0.000915315
aroA	3-phosphoshikimate 1-carboxyvinyltransferase	CDS	958812	960095	657.476	0.377463	0.123091	3.06655	0.00216548	0.00870598
ycaL	periplasmic protease YcaL	CDS	960264	961028	15.8138	0.502801	0.31929	1.57475	0.115315	0.228766
cmk	cytidylate kinase	CDS	961201	961884	265.896	0.128548	0.135161	0.95107	0.341569	0.514469
rpsA	30S ribosomal subunit protein S1	CDS	961995	963668	2249.4	0.139334	0.0849739	1.63973	0.101062	0.206256
ihfB	integration host factor subunit beta	CDS	963828	964112	285.113	0.162298	0.142424	1.13954	0.254478	0.420551
ycaI	metallo-beta-lactamase superfamily inner membrane protein YcaI	CDS	964320	966584	150.26	-0.618382	0.127246	-4.85973	1.17547e-06	9.69179e-06
msbA	ATP-binding lipopolysaccharide transport protein	CDS	966621	968369	261.339	0.0885704	0.132238	0.66978	0.502998	0.658536
lpxK	tetraacyldisaccharide 4'-kinase	CDS	968366	969352	136.094	-0.541872	0.130998	-4.1365	3.52639e-05	0.000225006
ycaQ	interstrand DNA crosslink repair glycosylase	CDS	969389	970621	50.6661	0.294263	0.212227	1.38655	0.165579	0.302099
ycaR	PF03966 family protein YcaR	CDS	970673	970855	143.897	0.878534	0.18279	4.80625	1.53785e-06	1.24535e-05
kdsB	3-deoxy-manno-octulosonate cytidylyltransferase	CDS	970852	971598	177.839	0.24805	0.156802	1.58194	0.113664	0.22658
ycbJ	putative phosphotransferase YcbJ	CDS	971752	972645	207.324	0.0531154	0.154057	0.344778	0.730261	0.831681
elyC	envelope biogenesis factor	CDS	972622	973401	45.0847	-0.103071	0.22291	-0.462389	0.643803	0.766657
cmoM	tRNA cmo(5)U34 methyltransferase	CDS	973537	974322	250.88	0.112279	0.115226	0.974425	0.329846	0.503355
mukF	chromosome partitioning protein MukF	CDS	974319	975641	216.399	0.054354	0.124716	0.435823	0.662965	0.780578
mukE	chromosome partitioning protein MukE	CDS	975622	976326	73.1171	0.077234	0.177851	0.434261	0.664099	0.781404
mukB	chromosome partitioning protein MukB	CDS	976326	980786	640.858	-0.368744	0.120107	-3.07014	0.0021396	0.00862486
ldtD	L%2CD-transpeptidase LdtD	CDS	981047	982894	1213.03	0.246626	0.0993716	2.48186	0.0130699	0.0400923
mepK	peptidoglycan L%2CD-endopeptidase	CDS	983075	983623	1362.4	0.256018	0.118653	2.1577	0.0309512	0.0802576
gloC	hydroxyacylglutathione hydrolase GloC	CDS	983650	984297	1146.01	0.255322	0.121501	2.10139	0.035607	0.0896193
aspC	aspartate aminotransferase	CDS	984519	985709	1146.31	0.368689	0.103549	3.56055	0.000370085	0.00185778
ompF	outer membrane porin F	CDS	985894	986982	1350.73	1.2566	0.11783	10.6646	1.49111e-26	7.20651e-25
asnS	asparagine--tRNA ligase	CDS	987585	988985	644.683	-0.388225	0.0866757	-4.47905	7.49751e-06	5.52045e-05
pncB	nicotinate phosphoribosyltransferase	CDS	989154	990356	508.388	-0.571204	0.108207	-5.27881	1.30025e-07	1.23579e-06
pepN	aminopeptidase N	CDS	990622	993234	815.73	0.172818	0.102285	1.68958	0.0911092	0.190041
ssuB	aliphatic sulfonate ABC transporter ATP binding subunit	CDS	993277	994044	62.5934	-0.34122	0.183517	-1.85934	0.0629787	0.143056
ssuC	aliphatic sulfonate ABC transporter membrane subunit	CDS	994041	994832	9.1168	-0.712177	0.399985	-1.78051	0.0749928	0.163637
ssuD	FMNH2-dependent alkanesulfonate monooxygenase	CDS	994843	995988	9.27399	0.237438	0.406373	0.584285	0.559028	0.702147
ssuA	aliphatic sulfonate ABC transporter periplasmic binding protein	CDS	995985	996944	6.80723	-0.934426	0.484632	-1.92812	0.0538408	0.126669
ssuE	NADPH-dependent FMN reductase	CDS	996937	997512	4.72009	-0.661478	0.529808	-1.24852	0.211839	0.365094
elfA	putative laminin-binding fimbrial subunit	CDS	997868	998407	12.582	-0.095944	0.38055	-0.25212	0.800949	0.879553
elfD	putative fimbrial chaperone ElfD	CDS	998490	999191	3.91711	-0.824055	0.5507	-1.49638	0.134555	0.257852
elfC	putative fimbrial usher protein ElfC	CDS	999216	1001816	56.0567	-0.358514	0.213843	-1.67653	0.0936343	0.193972
elfG	putative fimbrial-like adhesin protein	CDS	1001807	1002877	44.7517	-0.515096	0.232297	-2.2174	0.0265958	0.071361
ycbU	putative fimbrial protein YcbU	CDS	1002889	1003431	18.9583	-0.541112	0.348685	-1.55186	0.120695	0.237161
ycbV	putative fimbrial protein YcbV	CDS	1003439	1003954	19.4408	-0.157918	0.327273	-0.482528	0.629431	0.755284
ycbF	putative fimbrial chaperone YcbF	CDS	1003947	1004657	47.843	0.303331	0.226034	1.34197	0.179606	0.322255
pyrD	dihydroorotate dehydrogenase%2C type 2	CDS	1004768	1005778	31.6423	-1.02997	0.2522	-4.08393	4.428e-05	0.000277085
zapC	cell division protein ZapC	CDS	1005952	1006494	633.691	-0.723323	0.120506	-6.00237	1.94459e-09	2.29462e-08
ycbX	6-N-hydroxylaminopurine resistance protein	CDS	1006491	1007600	112.683	0.216829	0.161226	1.34488	0.178664	0.320868
rlmL	fused 23S rRNA m(2)G2445 methyltransferase and 23S rRNA m(7)G2069 methyltransferase	CDS	1007844	1009952	175.269	-0.0291998	0.132292	-0.220722	0.825309	0.894412
uup	ATP-binding protein Uup	CDS	1009964	1011871	366.827	-0.159077	0.133708	-1.18974	0.23415	0.395151
pqiA	intermembrane transport protein PqiA	CDS	1012001	1013254	264.497	-0.294503	0.128185	-2.29749	0.0215907	0.0604353
pqiB	intermembrane transport protein PqiB	CDS	1013259	1014899	142.401	-0.136243	0.144447	-0.943201	0.345578	0.517648
pqiC	intermembrane transport lipoprotein PqiC	CDS	1014896	1015459	84.9602	-0.714898	0.223218	-3.20269	0.00136152	0.00584076
rmf	ribosome modulation factor	CDS	1015715	1015882	25138.5	0.462818	0.127677	3.62492	0.000289055	0.00149906
fabA	beta-hydroxyacyl-acyl carrier protein dehydratase/isomerase	CDS	1015952	1016470	1827.2	0.0722075	0.0757986	0.952622	0.340782	0.513698
ycbZ	putative ATP-dependent protease YcbZ	CDS	1016539	1018299	337.504	-0.309669	0.11892	-2.60401	0.00921395	0.0297294
matP	macrodomain Ter protein	CDS	1018485	1018937	135.56	0.590277	0.155871	3.78695	0.000152506	0.000839799
ompA	outer membrane protein A	CDS	1019013	1020053	3155.96	0.131148	0.115453	1.13594	0.25598	0.422177
sulA	cell division inhibitor SulA	CDS	1020410	1020919	911.034	0.844335	0.108414	7.78808	6.80329e-15	1.28246e-13
sxy	transcriptional coactivator for CRP	CDS	1021138	1021767	71.3577	0.230262	0.18891	1.21889	0.222884	0.379095
yccS	putative transporter YccS	CDS	1021730	1023883	136.427	-0.141378	0.154926	-0.912552	0.361478	0.532661
yccF	PF03733 family inner membrane protein YccF	CDS	1023902	1024348	27.832	0.381179	0.310737	1.22669	0.219938	0.375772
helD	DNA helicase IV	CDS	1024471	1026525	221.626	0.135922	0.142052	0.95685	0.338643	0.512477
mgsA	methylglyoxal synthase	CDS	1026557	1027015	545.257	0.457902	0.107168	4.27275	1.93074e-05	0.000129181
yccT	DUF2057 domain-containing protein YccT	CDS	1027111	1027773	60.3248	-0.0608165	0.242092	-0.251213	0.80165	0.880083
yccU	putative HspQ acetyl donor	CDS	1027946	1028359	452.361	0.129248	0.140125	0.922374	0.356333	0.52696
hspQ	heat shock protein HspQ	CDS	1028404	1028721	897.801	1.52186	0.198973	7.64855	2.03261e-14	3.72345e-13
rlmI	23S rRNA m(5)C1962 methyltransferase	CDS	1028779	1029969	325.173	-0.168119	0.152858	-1.09984	0.271403	0.439566
yccX	acylphosphatase	CDS	1030064	1030342	248.027	-0.205894	0.151684	-1.35739	0.174657	0.315494
tusE	sulfur transfer protein TusE	CDS	1030339	1030668	213.994	-0.63627	0.12711	-5.00565	5.56727e-07	4.81754e-06
yccA	modulator of FtsH protease	CDS	1030759	1031418	3794.2	0.510666	0.154006	3.31588	0.000913543	0.00412547
serT	tRNA-Ser	tRNA	1031625	1031712	6178.17	0.557501	0.353037	1.57916	0.1143	0.227406
hyaA	hydrogenase 1 small subunit	CDS	1032139	1033257	16.1161	0.166391	0.38142	0.436241	0.662662	0.780578
hyaB	hydrogenase 1 large subunit	CDS	1033254	1035047	13.2011	-0.413916	0.388818	-1.06455	0.28708	0.456015
hyaC	hydrogenase 1 cytochrome b subunit	CDS	1035066	1035773	15.0158	-0.0551309	0.357634	-0.154154	0.877488	0.927771
hyaD	putative hydrogenase 1 maturation protease HyaD	CDS	1035770	1036357	19.564	-0.579861	0.381228	-1.52104	0.128251	0.248356
hyaE	putative HyaA chaperone	CDS	1036354	1036752	10.7937	0.310815	0.373641	0.831855	0.405491	0.57352
hyaF	protein HyaF	CDS	1036749	1037606	17.2363	-0.450362	0.348773	-1.29128	0.196608	0.344461
appC	cytochrome bd-II subunit 1	CDS	1037740	1039284	43.4242	0.177971	0.231228	0.769674	0.441493	0.602251
appB	cytochrome bd-II subunit 2	CDS	1039296	1040432	46.0074	-0.113821	0.225861	-0.503944	0.6143	0.743973
appX	cytochrome bd-II accessory subunit AppX	CDS	1040445	1040537	23.8187	0.370171	0.298583	1.23976	0.215066	0.369461
appA	periplasmic phosphoanhydride phosphatase/multiple inositol-polyphosphate phosphatase	CDS	1040617	1041915	74.6237	0.0111737	0.199327	0.0560572	0.955296	0.97485
etk	protein-tyrosine kinase Etk	CDS	1042030	1044210	272.575	-0.522331	0.212164	-2.46192	0.0138196	0.0419389
etp	phosphotyrosine-protein phosphatase Etp	CDS	1044230	1044676	8.37656	-0.212383	0.44163	-0.480907	0.630583	0.755847
gfcE	putative exopolysaccharide export lipoprotein GfcE	CDS	1044664	1045803	15.534	-0.01181	0.353024	-0.0334538	0.973313	0.984582
gfcD	putative lipoprotein GfcD	CDS	1045849	1047945	52.122	0.0766598	0.204801	0.374314	0.708171	0.814693
gfcC	capsule biosynthesis GfcC family protein	CDS	1047945	1048691	9.02392	-0.0373964	0.411206	-0.0909433	0.927538	0.961178
gfcB	lipoprotein GfcB	CDS	1048688	1049332	11.8714	-0.633756	0.376965	-1.68121	0.0927228	0.192611
gfcA	threonine-rich inner membrane protein GfcA	CDS	1049439	1049744	11.6425	-0.116281	0.391577	-0.296955	0.766501	0.856001
insA4	IS1 family protein InsA	CDS	1049833	1050108	26.4039	0.221233	0.266805	0.829191	0.406996	0.574933
insB4	IS1 family protein InsB	CDS	1050027	1050530	42.8148	0.339307	0.210152	1.61458	0.106401	0.214835
cspH	CspA family protein CspH	CDS	1050963	1051175	0.949745	-0.0558495	0.642611	-0.0869102	0.930743	0.962962
cspG	cold shock protein CspG	CDS	1051461	1051673	203.362	-0.229773	0.247012	-0.930209	0.352263	0.523155
ymcF	protein YmcF	CDS	1051684	1051872	74.3826	-0.426723	0.3431	-1.24373	0.213599	0.367429
ymcE	protein YmcE	CDS	1051847	1052077	49.5969	-2.66414	0.262849	-10.1356	3.83842e-24	1.59981e-22
gnsA	putative phosphatidylethanolamine synthesis regulator GnsA	CDS	1052067	1052240	63.7189	-3.06818	0.260974	-11.7567	6.52632e-32	4.94151e-30
yccM	putative electron transport protein YccM	CDS	1052289	1053362	47.4352	0.157684	0.249082	0.63306	0.526694	0.677427
torS	sensor histidine kinase TorS	CDS	1053434	1056178	63.0923	-0.024962	0.267046	-0.0934745	0.925527	0.959532
torT	periplasmic trimethylamine-N-oxide binding protein	CDS	1056261	1057289	90.9178	-0.446218	0.200457	-2.226	0.0260139	0.0700125
torR	DNA-binding transcriptional dual regulator TorR	CDS	1057262	1057954	61.1473	0.257839	0.190621	1.35262	0.176176	0.317605
torC	cytochrome c menaquinol dehydrogenase TorC	CDS	1058084	1059256	16.1373	-0.0284087	0.325624	-0.0872438	0.930478	0.962962
torA	trimethylamine N-oxide reductase 1	CDS	1059256	1061802	60.8195	0.062854	0.224502	0.279971	0.7795	0.863714
torD	trimethylamine-N-oxide reductase-specific chaperone	CDS	1061799	1062398	31.0164	0.301258	0.229952	1.31009	0.190165	0.335243
cbpM	chaperone modulator CbpM	CDS	1062550	1062855	187.419	-0.551527	0.137239	-4.01873	5.85127e-05	0.000354904
cbpA	curved DNA-binding protein	CDS	1062855	1063775	195.913	-0.702545	0.145058	-4.84321	1.27761e-06	1.0458e-05
yccE	uncharacterized protein YccE	CDS	1064036	1065292	11.5784	-0.829792	0.350768	-2.36564	0.0179989	0.052349
agp	glucose-1-phosphatase	CDS	1065585	1066826	63.2269	0.0576448	0.200543	0.287444	0.773773	0.860737
yccJ	PF13993 family protein YccJ	CDS	1066864	1067091	447.86	-0.688094	0.141884	-4.84969	1.23656e-06	1.01402e-05
wrbA	NAD(P)H:quinone oxidoreductase	CDS	1067112	1067708	530.347	-0.348901	0.140918	-2.47592	0.0132894	0.0406595
ymdF	stress-induced bacterial acidophilic repeat motifs-containing protein YmdF	CDS	1068081	1068254	235.846	-0.715637	0.265945	-2.69092	0.00712545	0.0238711
rutG	pyrimidine:H(+) symporter	CDS	1068511	1069839	4750.35	0.187552	0.147966	1.26753	0.204965	0.356764
rutF	FMN reductase RutF	CDS	1069860	1070354	2513.95	0.216915	0.135831	1.59695	0.110276	0.221311
rutE	putative malonic semialdehyde reductase	CDS	1070365	1070955	1519.41	0.461819	0.120746	3.82472	0.00013092	0.000733376
rutD	putative aminoacrylate hydrolase RutD	CDS	1070965	1071765	3085.4	0.438478	0.131665	3.33025	0.000867669	0.00394182
rutC	3-aminoacrylate deaminase	CDS	1071773	1072159	1161.84	0.451627	0.144952	3.1157	0.00183511	0.00755154
rutB	ureidoacrylate amidohydrolase	CDS	1072171	1072863	4447.49	0.595472	0.110375	5.39501	6.85208e-08	6.79672e-07
rutA	pyrimidine monooxygenase RutA	CDS	1072863	1074011	16252.3	0.819864	0.115932	7.07194	1.52778e-12	2.48771e-11
rutR	DNA-binding transcriptional dual regulator RutR	CDS	1074242	1074880	158.656	-0.644322	0.146855	-4.38746	1.1468e-05	7.95405e-05
putA	fused DNA-binding transcriptional repressor/proline dehydrogenase/1-pyrroline-5-carboxylate dehydrogenase PutA	CDS	1074920	1078882	401.354	-0.0167756	0.15836	-0.105933	0.915636	0.952878
ymdG	protein YmdG	CDS	1079120	1079146	77.2036	-0.538653	0.170145	-3.16585	0.00154628	0.00648041
putP	proline:Na(+) symporter	CDS	1079305	1080813	581.298	-1.06791	0.12624	-8.45932	2.68953e-17	6.71347e-16
efeO	ferrous iron transport system protein EfeO	CDS	1082243	1083370	20.8871	0.0628298	0.313271	0.20056	0.841042	0.90413
efeB	heme-containing peroxidase/deferrochelatase	CDS	1083376	1084647	76.8905	0.148038	0.183255	0.807829	0.419189	0.584541
phoH	ATP-binding protein PhoH	CDS	1084992	1086056	1825.68	-1.23171	0.160894	-7.65543	1.92661e-14	3.54356e-13
pgaD	poly-N-acetyl-D-glucosamine synthase subunit PgaD	CDS	1086106	1086519	14.0829	-0.961355	0.349056	-2.75415	0.00588439	0.0203001
pgaC	poly-N-acetyl-D-glucosamine synthase subunit PgaC	CDS	1086521	1087846	11.2184	-0.344723	0.4239	-0.813218	0.416093	0.583034
pgaB	poly-beta-1%2C6-N-acetyl-D-glucosamine N-deacetylase and beta-1%2C6 glycoside hydrolase	CDS	1087839	1089857	19.6334	-0.284544	0.351892	-0.808612	0.418738	0.584433
pgaA	partially deacetylated poly-beta-1%2C6-N-acetyl-D-glucosamine export outer membrane porin	CDS	1089866	1092289	38.0127	-0.398952	0.218956	-1.82207	0.0684451	0.152394
dgcT	putative diguanylate cyclase DgcT	CDS	1092876	1094234	190.778	-0.89305	0.179753	-4.9682	6.75784e-07	5.74922e-06
insF4	IS3 element protein InsF	CDS	1094275	1095141	56.0458	-0.0927404	0.190335	-0.487249	0.626082	0.752657
insE4	IS3 element protein InsE	CDS	1095138	1095437	11.5006	0.455797	0.366981	1.24202	0.214231	0.368295
ycdU	uncharacterized protein YcdU	CDS	1095843	1096829	37.2641	-0.230411	0.283711	-0.812132	0.416716	0.583256
serX	tRNA-Ser	tRNA	1097565	1097652	33528.7	0.44313	0.30591	1.44857	0.147459	0.276935
ghrA	glyoxylate/hydroxypyruvate reductase A	CDS	1097886	1098824	179.933	0.696471	0.136489	5.10277	3.3472e-07	3.00803e-06
ycdX	zinc-binding phosphatase YcdX	CDS	1098879	1099616	205.463	0.256697	0.136333	1.88286	0.0597188	0.137368
ycdY	chaperone protein YcdY	CDS	1099640	1100194	169.323	-0.336642	0.137137	-2.45478	0.0140971	0.0426669
ycdZ	inner membrane protein YcdZ	CDS	1100296	1100787	221.68	0.337681	0.121778	2.77292	0.00555561	0.0193107
csgG	curli secretion channel	CDS	1100851	1101684	75.4585	-0.495613	0.182727	-2.71231	0.00668158	0.0225851
csgF	curli assembly component CsgF	CDS	1101711	1102127	5.94996	-2.16244	0.566415	-3.81777	0.000134664	0.000751706
csgE	curli assembly component CsgE	CDS	1102152	1102541	7.99032	-0.41547	0.493382	-0.842086	0.39974	0.56875
csgD	DNA-binding transcriptional dual regulator CsgD	CDS	1102546	1103196	38.2815	-1.56377	0.290973	-5.37426	7.68974e-08	7.56158e-07
csgB	curlin%2C minor subunit	CDS	1103951	1104406	3.86672	-0.943895	0.583103	-1.61874	0.105502	0.21359
csgA	curlin%2C major subunit	CDS	1104447	1104902	35.6532	-0.0408968	0.242513	-0.168638	0.866082	0.920376
csgC	curlin chaperone	CDS	1104961	1105293	4.8153	0.594576	0.53864	1.10385	0.269659	0.437835
ymdA	uncharacterized protein YmdA	CDS	1105414	1105725	14.7773	-0.209627	0.361237	-0.580303	0.56171	0.703376
ymdB	2'-O-acetyl-ADP-ribose deacetylase%2C regulator of RNase III activity	CDS	1105820	1106353	316.003	0.202319	0.135018	1.49846	0.134014	0.257276
clsC	cardiolipin synthase C	CDS	1106355	1107776	124.006	-0.694398	0.148016	-4.69138	2.71371e-06	2.12192e-05
opgC	osmoregulated periplasmic glucans (OPG) biosynthesis protein C	CDS	1107784	1108941	44.8723	-2.48512	0.298647	-8.32128	8.70215e-17	2.06984e-15
opgG	osmoregulated periplasmic glucans biosynthesis protein G	CDS	1109335	1110870	350.032	0.153467	0.0984654	1.55859	0.119093	0.23509
opgH	osmoregulated periplasmic glucans biosynthesis protein H	CDS	1110863	1113406	525.457	0.096988	0.125132	0.775087	0.438288	0.600465
yceK	DUF1375 domain-containing lipoprotein YceK	CDS	1113579	1113806	15.4387	-0.0987706	0.43613	-0.226471	0.820835	0.891672
msyB	acidic protein MsyB	CDS	1113807	1114181	607.692	-0.109582	0.127181	-0.861621	0.388896	0.558217
mdtG	efflux pump MdtG	CDS	1114264	1115490	73.4072	-0.813983	0.210415	-3.86846	0.000109524	0.000628244
lpxL	lauroyl acyltransferase	CDS	1115662	1116582	98.7938	0.147742	0.23837	0.619801	0.535389	0.684184
trhO	tRNA U34 hydroxylase TrhO	CDS	1116807	1117859	94.7053	-0.181607	0.163078	-1.11362	0.265442	0.433
yceI	protein YceI	CDS	1117901	1118476	149.632	-0.353049	0.153453	-2.30069	0.0214091	0.0600009
yceJ	putative cytochrome b561 YceJ	CDS	1118480	1119046	128.14	0.0940951	0.221921	0.424003	0.671564	0.785913
yceO	DUF2770 domain-containing protein YceO	CDS	1119307	1119447	3.11036	0.166119	0.592131	0.280544	0.77906	0.863714
solA	N-methyl-L-tryptophan oxidase	CDS	1119468	1120586	164.363	0.500978	0.140918	3.55512	0.000377813	0.00188616
bssS	regulator of biofilm formation	CDS	1120701	1120955	3319.19	2.24698	0.165	13.6181	3.12688e-42	4.30467e-40
dinI	DNA damage-inducible protein I	CDS	1121242	1121487	769.834	0.0467874	0.09044	0.517331	0.604925	0.736804
pyrC	dihydroorotase	CDS	1121561	1122607	186.436	-0.436418	0.149108	-2.92686	0.00342405	0.0128877
yceB	putative lipid-binding lipoprotein YceB	CDS	1122713	1123273	163.446	-1.04754	0.155639	-6.73062	1.68947e-11	2.50826e-10
grxB	reduced glutaredoxin 2	CDS	1123407	1124054	152.706	-0.407396	0.176741	-2.30504	0.0211642	0.059498
mdtH	multidrug efflux pump MdtH	CDS	1124118	1125326	81.5284	-0.376752	0.22628	-1.66499	0.0959157	0.197976
rimJ	ribosomal-protein-S5-alanine N-acetyltransferase	CDS	1125562	1126146	166.915	0.257021	0.14107	1.82194	0.0684647	0.152394
yceH	DUF480 domain-containing protein YceH	CDS	1126157	1126804	131.922	0.105392	0.162167	0.649896	0.515759	0.66831
yceM	putative oxidoreductase YceM	CDS	1126806	1127729	217.643	0.0504086	0.13936	0.361715	0.717565	0.82134
murJ	lipid II flippase MurJ	CDS	1127839	1129374	161.98	0.00241321	0.133582	0.0180654	0.985587	0.990618
flgN	flagellar biosynthesis protein FlgN	CDS	1129414	1129830	128.892	0.892736	0.203762	4.38127	1.17991e-05	8.17123e-05
flgM	anti-sigma factor for FliA (sigma(28))	CDS	1129835	1130128	106.71	1.53369	0.196782	7.79386	6.49905e-15	1.23022e-13
flgA	flagellar basal body P-ring formation protein FlgA	CDS	1130204	1130863	20.5146	0.33367	0.303444	1.09961	0.271502	0.43957
flgB	flagellar basal-body rod protein FlgB	CDS	1131018	1131434	0.786024	0.384236	0.645872	0.59491	0.551903	0.696085
flgC	flagellar basal-body rod protein FlgC	CDS	1131438	1131842	2.23785	0.556105	0.623139	0.892425	0.372165	0.54295
flgD	flagellar biosynthesis%2C initiation of hook assembly	CDS	1131854	1132549	5.45388	0.106193	0.509135	0.208576	0.834779	0.900796
flgE	flagellar hook protein FlgE	CDS	1132574	1133782	7.98025	-0.363799	0.446382	-0.814994	0.415076	0.582183
flgF	flagellar basal-body rod protein FlgF	CDS	1133802	1134557	6.71064	-0.194377	0.477598	-0.406988	0.684017	0.795568
flgG	flagellar basal-body rod protein FlgG	CDS	1134729	1135511	8.17396	0.308443	0.455287	0.67747	0.498108	0.654775
flgH	flagellar L-ring protein	CDS	1135564	1136262	5.91431	0.894643	0.502961	1.77875	0.0752804	0.164186
flgI	flagellar P-ring protein	CDS	1136274	1137371	9.06014	0.314972	0.427044	0.737564	0.46078	0.61896
flgJ	putative peptidoglycan hydrolase FlgJ	CDS	1137371	1138312	9.80924	-0.820342	0.46417	-1.76733	0.0771727	0.16703
flgK	flagellar hook-filament junction protein 1	CDS	1138378	1140021	227.719	0.493988	0.222526	2.21991	0.0264249	0.0709926
flgL	flagellar hook-filament junction protein 2	CDS	1140033	1140986	71.9491	0.643443	0.253642	2.53682	0.0111864	0.0351938
flgO	small RNA FlgO	ncRNA	1140986	1141063	10.3151	-0.286454	0.363155	-0.788793	0.430233	0.593006
rne	ribonuclease E	CDS	1141182	1144367	901.146	0.20908	0.0986525	2.11935	0.0340606	0.0866623
yceQ	DUF2655 domain-containing protein YceQ	CDS	1144502	1144822	8.36715	0.720171	0.468271	1.53794	0.124064	0.241899
rluC	23S rRNA pseudouridine(955/2504/2580) synthase	CDS	1144940	1145899	67.8249	-0.208278	0.226697	-0.918751	0.358226	0.52907
yceF	m(7)GTP pyrophosphatase	CDS	1146011	1146595	187.417	-0.384609	0.152059	-2.52934	0.0114278	0.0358045
sraB	small RNA SraB	ncRNA	1146589	1146757	314.654	-0.142919	0.122125	-1.17027	0.241892	0.404609
yceD	DUF177 domain-containing protein YceD	CDS	1146794	1147315	653.502	0.362064	0.0954665	3.79258	0.000149093	0.000823001
rpmF	50S ribosomal subunit protein L32	CDS	1147367	1147540	443.202	0.239013	0.107527	2.22281	0.0262284	0.0705064
plsX	putative phosphate acyltransferase	CDS	1147621	1148691	446.136	0.0309001	0.104171	0.296628	0.76675	0.85607
fabH	3-oxoacyl-[acyl carrier protein] synthase 3	CDS	1148759	1149712	299.118	-0.0626826	0.118674	-0.52819	0.597367	0.732283
fabD	[acyl-carrier-protein] S-malonyltransferase	CDS	1149728	1150657	262.831	0.0391708	0.140611	0.278575	0.780571	0.864278
fabG	3-oxoacyl-[acyl-carrier-protein] reductase FabG	CDS	1150670	1151404	651.173	0.0792406	0.0980851	0.807876	0.419162	0.584541
acpP	acyl carrier protein	CDS	1151615	1151851	1546.14	-0.573228	0.115134	-4.97877	6.39894e-07	5.45411e-06
fabF	3-oxoacyl-[acyl carrier protein] synthase 2	CDS	1151939	1153180	1084.78	-1.04631	0.107801	-9.70594	2.84448e-22	1.06797e-20
pabC	aminodeoxychorismate lyase	CDS	1153300	1154109	140.989	0.112697	0.191935	0.587164	0.557094	0.700492
mltG	endolytic murein transglycosylase	CDS	1154112	1155134	110.923	0.134884	0.16009	0.842548	0.399482	0.56875
tmk	Tmk	CDS	1155124	1155765	151.792	0.147324	0.130549	1.12849	0.259113	0.42602
holB	DNA polymerase III subunit delta'	CDS	1155762	1156766	77.399	-0.145267	0.211983	-0.685277	0.493169	0.651127
ycfH	putative metal-dependent hydrolase YcfH	CDS	1156777	1157574	747.639	-0.440168	0.142815	-3.08207	0.00205564	0.00836058
ptsG	glucose-specific PTS enzyme IIBC component	CDS	1157869	1159302	209.142	0.174896	0.133337	1.31169	0.189626	0.334551
fhuE	ferric coprogen/ferric rhodotorulic acid outer membrane transporter	CDS	1159362	1161551	194.595	0.948627	0.157307	6.03042	1.63532e-09	1.94483e-08
hinT	purine nucleoside phosphoramidase	CDS	1161885	1162244	247.515	0.529259	0.141192	3.7485	0.000177899	0.000962136
ycfL	DUF1425 domain-containing protein YcfL	CDS	1162247	1162624	84.221	0.28001	0.197376	1.41866	0.155998	0.289463
lpoB	outer membrane lipoprotein - activator of MrcB activity	CDS	1162638	1163279	151.871	-0.34662	0.160455	-2.16023	0.0307552	0.0798881
thiK	thiamine kinase	CDS	1163260	1164084	82.7689	-0.181088	0.16088	-1.12561	0.260332	0.427118
nagZ	beta-N-acetylglucosaminidase	CDS	1164095	1165120	456.474	0.290332	0.0949415	3.05801	0.00222814	0.00890275
ycfP	PF05728 family protein YcfP	CDS	1165143	1165685	385.363	0.259618	0.104301	2.48912	0.0128059	0.0394275
ndh	NADH:quinone oxidoreductase II	CDS	1166085	1167389	523.158	1.04475	0.131636	7.93668	2.07667e-15	4.19302e-14
ycfJ	PF05433 family protein YcfJ	CDS	1167599	1168138	47.3276	0.302006	0.240099	1.25784	0.208448	0.36048
comR	DNA-binding transcriptional repressor ComR	CDS	1168200	1168832	400.997	0.46109	0.134035	3.44008	0.00058154	0.00276643
bhsA	DUF1471 domain-containing multiple stress resistance outer membrane protein BhsA	CDS	1169073	1169330	4795.79	1.17751	0.0950992	12.3819	3.27328e-35	3.16394e-33
bhsB	small RNA BhsB	ncRNA	1169303	1169402	771.969	0.899822	0.110953	8.1099	5.06602e-16	1.12268e-14
ldtC	L%2CD-transpeptidase LdtC	CDS	1169412	1170374	1433.37	1.05686	0.111924	9.44263	3.63535e-21	1.28026e-19
mfd	transcription-repair coupling factor	CDS	1170518	1173964	332.046	0.016114	0.110644	0.145638	0.884208	0.932466
ycfT	inner membrane protein YcfT	CDS	1174092	1175165	16.96	0.179051	0.321376	0.557138	0.577433	0.716547
lolC	lipoprotein release complex - inner membrane subunit	CDS	1175427	1176626	437.24	-0.000343975	0.101108	-0.00340207	0.997286	0.998604
lolD	lipoprotein release complex - ATP binding subunit	CDS	1176619	1177320	149.198	-0.138722	0.175435	-0.790735	0.429099	0.592162
lolE	lipoprotein release complex - inner membrane subunit	CDS	1177320	1178564	484.022	-0.391847	0.118571	-3.30475	0.000950616	0.00426322
nagK	N-acetyl-D-glucosamine kinase	CDS	1178593	1179504	417.643	-0.664859	0.109994	-6.0445	1.49877e-09	1.78712e-08
cobB	protein-lysine deacetylase/desuccinylase/lipoamidase	CDS	1179520	1180359	63.735	-0.723288	0.203374	-3.55644	0.000375912	0.00188288
cobB	CobB-S	CDS	1179631	1180359	54.6652	-0.69914	0.211457	-3.3063	0.00094538	0.00424393
ycfZ	putative inner membrane protein YcfZ	CDS	1180479	1181267	5.87029	-0.216249	0.476243	-0.454072	0.649777	0.771344
ymfA	putative inner membrane protein YmfA	CDS	1181264	1181725	2.13613	-0.613269	0.617098	-0.993795	0.320323	0.492629
potD	spermidine preferential ABC transporter periplasmic binding protein	CDS	1181783	1182829	97.4466	-0.0225016	0.175143	-0.128476	0.897773	0.940415
potC	spermidine preferential ABC transporter membrane subunit PotC	CDS	1182826	1183620	37.1329	0.31532	0.246782	1.27773	0.201346	0.35116
potB	spermidine preferential ABC transporter membrane subunit PotB	CDS	1183617	1184444	27.437	0.117886	0.252586	0.466717	0.640703	0.764167
potA	spermidine preferential ABC transporter ATP binding subunit	CDS	1184458	1185594	76.2428	0.0808886	0.190096	0.425514	0.670462	0.785375
pepT	peptidase T	CDS	1185844	1187070	420.199	0.0630651	0.098125	0.642702	0.520418	0.672811
roxA	50S ribosomal protein L16-arginine 3-hydroxylase	CDS	1187119	1188240	743.366	0.043629	0.0768903	0.567419	0.570429	0.709989
phoQ	sensor histidine kinase PhoQ	CDS	1188316	1189776	339.808	-0.513078	0.116286	-4.41221	1.02321e-05	7.21809e-05
phoP	DNA-binding transcriptional dual regulator PhoP	CDS	1189776	1190447	468.551	-0.0855064	0.106445	-0.803292	0.421806	0.586864
purB	adenylosuccinate lyase	CDS	1190616	1191986	105.311	-0.44228	0.152893	-2.89274	0.00381901	0.0141747
hflD	lysogenization regulator	CDS	1191990	1192631	76.8172	-0.0786872	0.198293	-0.396823	0.691498	0.80201
mnmA	tRNA-specific 2-thiouridylase	CDS	1192667	1193773	183.653	0.166404	0.128524	1.29473	0.195412	0.342763
nudJ	phosphatase NudJ	CDS	1193827	1194288	36.8939	-0.281785	0.25932	-1.08663	0.277199	0.445146
rluE	23S rRNA pseudouridine(2457) synthase	CDS	1194298	1194951	22.4652	-0.556624	0.325107	-1.71213	0.0868731	0.183224
icd	isocitrate dehydrogenase	CDS	1195123	1196373	4611.72	0.759096	0.0925452	8.20244	2.3556e-16	5.36974e-15
C0293	small regulatory RNA C0293	ncRNA	1196711	1196782	7.65918	1.53267	0.543366	2.82069	0.00479199	0.0171283
ymfD	putative SAM-dependent methyltransferase YmfD	CDS	1196867	1197532	9.6803	-1.90085	0.402489	-4.72273	2.32695e-06	1.8385e-05
ymfE	uncharacterized protein YmfE	CDS	1197533	1198237	9.9262	-0.197884	0.39816	-0.496996	0.619192	0.747718
lit	cell death peptidase Lit	CDS	1198695	1199588	13.9836	-0.215082	0.364332	-0.590347	0.554958	0.698386
intE	putative integrase	CDS	1199679	1200806	37.6516	-0.289847	0.268687	-1.07875	0.280697	0.449017
xisE	putative excisionase	CDS	1200787	1201032	17.1852	0.0813433	0.342241	0.237679	0.81213	0.886688
ymfH	putative protein YmfH	CDS	1201069	1201380	230.455	-2.42591	0.215198	-11.2729	1.7854e-29	1.05339e-27
ymfI	uncharacterized protein YmfI	CDS	1201497	1201838	85.6235	0.571847	0.246422	2.3206	0.0203083	0.0575192
ymfJ	uncharacterized protein YmfJ	CDS	1201776	1202084	21.2792	0.196152	0.252205	0.777751	0.436716	0.599033
ymfK	putative repressor protein YmfK	CDS	1202259	1202933	219.661	0.359886	0.122552	2.93659	0.00331841	0.0125212
ymfT	putative DNA-binding transcriptional regulator YmfT	CDS	1203024	1203224	4.95361	0.544095	0.56284	0.966695	0.333697	0.507867
ymfL	uncharacterized protein YmfL	CDS	1203268	1203825	7.13861	0.612381	0.468913	1.30596	0.191567	0.337583
ymfM	cell division inhibitor YmfM	CDS	1203822	1204160	2.68077	-0.124942	0.613883	-0.203528	0.838723	0.902919
ymfN	chimeric replication protein/phage terminase YmfN	CDS	1204170	1205537	14.0059	0.121045	0.335082	0.361242	0.717919	0.821468
ymfR	IPR020297 domain-containing protein YmfR	CDS	1205549	1205731	3.23851	0.0471717	0.546895	0.0862537	0.931265	0.963282
beeE	protein BeeE	CDS	1205731	1206204	7.9575	0.103246	0.509844	0.202505	0.839522	0.903565
ymfQ	DUF2313 domain-containing protein YmfQ	CDS	1206913	1207497	2.5587	0.116848	0.643262	0.18165	0.855858	0.91335
ycfK	protein StfP	CDS	1207501	1208130	7.25872	0.685205	0.480008	1.42749	0.15344	0.286156
tfaP	putative tail fiber assembly protein TfaP	CDS	1208132	1208545	28.8679	0.012603	0.285509	0.0441423	0.964791	0.980348
tfaE	putative tail fiber assembly protein TfaE	CDS	1208517	1209119	11.2751	-0.158723	0.428905	-0.370066	0.711333	0.816676
pinE	site-specific DNA recombinase	CDS	1209685	1210239	6.33856	-0.276391	0.458427	-0.602911	0.546568	0.691467
mcrA	Type IV methyl-directed restriction enzyme EcoKMcrA	CDS	1210346	1211179	59.3259	0.185756	0.197967	0.938321	0.34808	0.519416
iraM	anti-adaptor protein IraM	CDS	1211680	1212003	4.14479	-0.908585	0.525107	-1.73028	0.0835796	0.177847
ymgK	protein YmgK	CDS	1212260	1212304	0.354631	-0.703296	0.549108	-1.2808	0.200265	0.349691
ymgL	protein YmgL	CDS	1212540	1212650	1.06916	-0.721226	0.648669	-1.11185	0.266201	0.43377
ycgX	DUF1398 domain-containing protein YcgX	CDS	1212703	1213107	5.63249	-0.445617	0.49477	-0.900654	0.367772	0.538617
bluR	DNA-binding transcriptional repressor BluR	CDS	1213328	1214059	375.936	0.189466	0.11355	1.66857	0.095202	0.196681
bluF	blue light- and temperature-regulated antirepressor BluF	CDS	1214264	1215475	135.06	-1.2354	0.188299	-6.56084	5.35054e-11	7.57243e-10
ycgZ	putative two-component system connector protein YcgZ	CDS	1215789	1216025	80.1918	0.583905	0.196932	2.96501	0.0030267	0.0115549
ymgA	putative two-component system connector protein YmgA	CDS	1216068	1216340	44.8734	0.668355	0.254988	2.62113	0.00876396	0.0286025
ariR	putative two-component system connector protein AriR	CDS	1216369	1216635	15.8373	0.746419	0.356318	2.09482	0.0361874	0.0907311
ymgC	protein YmgC	CDS	1216748	1216996	26.4572	1.04431	0.257752	4.05162	5.08645e-05	0.00031269
pdeG	putative c-di-GMP phosphodiesterase PdeG	CDS	1217328	1218851	32.7116	-0.360337	0.245663	-1.46679	0.142433	0.268941
ymgF	inner membrane protein YmgF	CDS	1218983	1219201	4.95088	-1.0438	0.521441	-2.00176	0.045311	0.109844
ymgD	PF16456 family protein YmgD	CDS	1222305	1222634	21.1938	-0.529437	0.307705	-1.7206	0.0853233	0.181048
ymgG	PF13436 family protein YmgG	CDS	1222644	1222988	6.22751	-1.73418	0.493981	-3.51061	0.000447073	0.00220527
ymgI	uncharacterized protein YmgI	CDS	1222990	1223163	1.31752	-1.93755	0.643819	-3.00946	0.0026171	0.0101881
ymgJ	uncharacterized protein YmgJ	CDS	1223264	1223449	3.68435	0.0356808	0.591105	0.0603629	0.951867	0.973741
minE	Z-ring positioning protein MinE	CDS	1224279	1224545	53.6485	-1.45321	0.282086	-5.15164	2.5822e-07	2.3651e-06
minD	Z-ring positioning protein MinD	CDS	1224549	1225361	126.309	-0.301169	0.161477	-1.8651	0.062168	0.141996
minC	Z-ring positioning protein MinC	CDS	1225385	1226080	130.405	-0.636069	0.168263	-3.7802	0.000156705	0.000859794
ycgJ	PF05666 family protein YcgJ	CDS	1226600	1226968	46.3801	-0.378632	0.234191	-1.61677	0.105929	0.214073
pliG	inhibitor of g-type lysozyme	CDS	1227071	1227472	33.0943	1.12732	0.314448	3.58507	0.000336989	0.00172209
ymgN	protein YmgN	CDS	1227368	1227427	3.66887	-0.112192	0.541521	-0.207179	0.83587	0.90081
ycgL	PF05166 family protein YcgL	CDS	1227681	1228007	121.674	0.210615	0.176281	1.19477	0.232177	0.39255
ycgM	putative isomerase/hydrolase	CDS	1228079	1228738	288.65	0.104194	0.154859	0.672833	0.501054	0.656778
ycgN	putative metal-chelating domain-containing protein YcgN	CDS	1228815	1229276	181.798	-0.253249	0.148529	-1.70505	0.0881848	0.185388
hlyE	hemolysin E	CDS	1229483	1230394	10.4095	-0.914041	0.407024	-2.24567	0.0247253	0.0672216
umuD	DNA polymerase V protein UmuD	CDS	1230767	1231186	258.362	0.512198	0.141378	3.62289	0.000291333	0.00150743
umuC	DNA polymerase V catalytic protein	CDS	1231186	1232454	269.1	0.125299	0.149405	0.838657	0.401662	0.570603
dsbB	protein thiol:quinone oxidoreductase DsbB	CDS	1232500	1233030	266.297	-0.198539	0.130198	-1.5249	0.127285	0.247011
nhaB	Na(+):H(+) antiporter NhaB	CDS	1233176	1234717	165.228	0.143564	0.17487	0.820975	0.41166	0.579876
fadR	DNA-binding transcriptional dual regulator FadR	CDS	1234938	1235657	185.128	-0.243299	0.130566	-1.86341	0.0624047	0.142283
ycgB	PF04293 family protein YcgB	CDS	1235709	1237241	851.548	-0.349436	0.120344	-2.90364	0.00368849	0.0137351
dadA	D-amino acid dehydrogenase	CDS	1237571	1238869	360.682	-0.209585	0.142846	-1.46722	0.142317	0.268941
dadX	alanine racemase 2	CDS	1238879	1239949	174.378	-0.500966	0.17368	-2.88443	0.00392126	0.014513
ymgM	protein YmgM	CDS	1240260	1240463	8.66326	-0.341294	0.47537	-0.717956	0.472785	0.630294
cvrA	putative K(+):H(+) antiporter	CDS	1240335	1242071	288.123	0.0479408	0.124423	0.385306	0.700011	0.808581
ldcA	murein tetrapeptide carboxypeptidase	CDS	1242166	1243080	168.455	0.366978	0.160963	2.27989	0.0226143	0.0625682
emtA	lytic murein transglycosylase E	CDS	1243180	1243791	213.783	0.0134896	0.107115	0.125936	0.899783	0.941784
ycgR	flagellar brake protein YcgR	CDS	1243793	1244527	21.6533	0.176474	0.310749	0.5679	0.570103	0.709989
ymgE	PF04226 family protein YmgE	CDS	1244728	1244982	291.604	-0.438155	0.148471	-2.95112	0.00316628	0.012007
ycgY	uncharacterized protein YcgY	CDS	1245160	1245600	27.6213	-0.603704	0.249574	-2.41894	0.0155657	0.0463664
treA	periplasmic trehalase	CDS	1245679	1247376	78.4219	-0.215718	0.212842	-1.01351	0.310815	0.481922
dhaM	dihydroxyacetone kinase subunit M	CDS	1247696	1249114	125.29	0.456126	0.184905	2.46682	0.0136321	0.0415362
dhaL	dihydroxyacetone kinase subunit L	CDS	1249125	1249757	60.5967	-0.0623535	0.233743	-0.266761	0.789654	0.87115
dhaK	dihydroxyacetone kinase subunit K	CDS	1249768	1250838	125.234	0.0517887	0.163799	0.316172	0.751872	0.847371
dhaR	DNA-binding transcriptional dual regulator DhaR	CDS	1251066	1252985	270.279	0.47603	0.122422	3.88842	0.000100898	0.000584754
ycgV	putative autotransporter adhesin YcgV	CDS	1253085	1255952	156.7	0.116768	0.132263	0.882848	0.377318	0.546832
ychF	redox-responsive ATPase YchF	CDS	1256721	1257812	105.281	0.019741	0.177452	0.111247	0.911421	0.949705
pth	peptidyl-tRNA hydrolase	CDS	1257929	1258513	43.9837	-0.378729	0.239623	-1.58052	0.113988	0.227126
ychH	stress-induced protein	CDS	1258791	1259069	1474.32	-0.0950322	0.166255	-0.571605	0.56759	0.707618
dauA	aerobic C4-dicarboxylate transporter DauA	CDS	1259124	1260803	127.405	-0.0772353	0.145521	-0.53075	0.595592	0.731488
prs	ribose-phosphate diphosphokinase	CDS	1260928	1261875	363.624	-0.102091	0.113719	-0.897753	0.369317	0.540183
ispE	4-(cytidine 5'-diphospho)-2-C-methyl-D-erythritol kinase	CDS	1262026	1262877	573.561	0.121254	0.131789	0.920065	0.357539	0.528228
lolB	outer membrane lipoprotein LolB	CDS	1262877	1263500	79.834	0.0659511	0.194537	0.339016	0.734597	0.835154
hemA	glutamyl-tRNA reductase	CDS	1263714	1264970	509.865	0.305241	0.130627	2.33674	0.0194527	0.0556509
prfA	peptide chain release factor RF1	CDS	1265012	1266094	143.351	-0.160132	0.167046	-0.958605	0.337758	0.511819
prmC	protein-(glutamine-N(5)) methyltransferase	CDS	1266094	1266927	83.9037	-0.0131626	0.203195	-0.0647781	0.948351	0.971883
ychQ	SirB family protein YchQ	CDS	1266924	1267316	123.024	0.134758	0.158586	0.849745	0.395467	0.565326
ychA	transglutaminase-like/TPR repeat-containing protein	CDS	1267320	1268129	402.894	-0.361441	0.112025	-3.22642	0.0012535	0.00542865
kdsA	3-deoxy-D-manno-octulosonate 8-phosphate synthase	CDS	1268165	1269019	409.305	-0.0357183	0.112193	-0.318364	0.750209	0.846968
ldrA	small toxic polypeptide LdrA	CDS	1269168	1269275	39.2629	-0.973645	0.249967	-3.8951	9.8157e-05	0.000570969
rdlA	putative antisense regulatory RNA RdlA	ncRNA	1269323	1269389	192.649	-1.1598	0.187731	-6.17802	6.49118e-10	8.07929e-09
ldrB	small toxic polypeptide LdrB	CDS	1269703	1269810	28.4944	-0.14418	0.323544	-0.445628	0.655866	0.77662
rdlB	putative antisense regulatory RNA RdlB	ncRNA	1269858	1269923	94.0861	-1.22101	0.230289	-5.30209	1.14486e-07	1.10427e-06
ldrC	small toxic polypeptide LdrC	CDS	1270238	1270345	31.0076	-0.225493	0.249269	-0.904617	0.365668	0.537267
rdlC	putative antisense regulatory RNA RdlC	ncRNA	1270393	1270460	263.665	0.148363	0.13286	1.11669	0.264128	0.431476
chaA	Na(+)/K(+):H(+) antiporter ChaA	CDS	1270749	1271849	400.099	-0.119455	0.12079	-0.988942	0.322691	0.495526
chaB	putative cation transport regulator ChaB	CDS	1272119	1272349	116.74	-0.364895	0.160004	-2.28054	0.0225755	0.0624988
chaC	glutathione-specific gamma-glutamylcyclotransferase	CDS	1272507	1273202	7886.11	0.881453	0.100584	8.7634	1.89456e-18	5.31296e-17
ychN	DsrE/F sulfur relay family protein YchN	CDS	1273246	1273599	305.86	0.602305	0.118039	5.10259	3.35035e-07	3.00803e-06
ychO	putative invasin YchO	CDS	1273784	1275178	189.114	0.301357	0.163392	1.84438	0.0651285	0.146765
narL	DNA-binding transcriptional dual regulator NarL	CDS	1275179	1275829	49.838	-0.155044	0.244273	-0.634716	0.525614	0.677427
narX	sensor histidine kinase NarX	CDS	1275822	1277618	129.22	0.135382	0.145015	0.933575	0.350523	0.521353
narK	nitrate:nitrite antiporter NarK	CDS	1277957	1279348	140.058	-1.62739	0.169221	-9.61694	6.78188e-22	2.46481e-20
narS	putative small regulatory RNA NarS	ncRNA	1279337	1279520	131.962	-2.11642	0.181804	-11.6412	2.54476e-31	1.86465e-29
narG	nitrate reductase A subunit alpha	CDS	1279864	1283607	56.5076	-0.223135	0.236847	-0.942106	0.346139	0.518124
narH	nitrate reductase A subunit beta	CDS	1283604	1285142	45.8572	0.24282	0.232844	1.04284	0.297021	0.465928
narJ	nitrate reductase 1 molybdenum cofactor assembly chaperone	CDS	1285139	1285849	17.3969	0.145419	0.371691	0.391235	0.695623	0.805255
narI	nitrate reductase A subunit gamma	CDS	1285849	1286526	20.7093	-0.551585	0.337318	-1.63521	0.102006	0.207703
ychS	putative uncharacterized protein YchS	CDS	1286709	1286984	2.83412	0.915304	0.588838	1.55442	0.120083	0.236385
rttR	small RNA RttR	ncRNA	1287066	1287236	48.9529	0.821572	0.204728	4.01298	5.99563e-05	0.000362692
tpr	protamine-like protein	CDS	1287087	1287176	36.5854	1.14156	0.238812	4.78017	1.75149e-06	1.40832e-05
tyrV	tRNA-Tyr	tRNA	1287244	1287328	1918.55	0.605563	0.250829	2.41425	0.0157676	0.046849
tyrT	tRNA-Tyr	tRNA	1287538	1287622	1599.91	0.395297	0.245728	1.60867	0.107687	0.216951
purU	formyltetrahydrofolate deformylase	CDS	1287782	1288624	165.58	-0.428033	0.132473	-3.2311	0.00123314	0.00535066
ychJ	NTF2-like domain-containing protein YchJ	CDS	1288674	1289132	298.144	-0.198431	0.11068	-1.79284	0.0729979	0.159976
rssA	putative patatin-like phospholipase RssA	CDS	1289245	1290150	291.72	-1.02781	0.122393	-8.39761	4.5565e-17	1.11291e-15
rssB	regulator of RpoS	CDS	1290242	1291255	442.118	-0.36006	0.121193	-2.97097	0.00296864	0.0113906
galU	UTP--glucose-1-phosphate uridylyltransferase	CDS	1291457	1292365	551.511	-2.22157	0.139428	-15.9335	3.71229e-57	1.05406e-54
hns	DNA-binding transcriptional dual regulator H-NS	CDS	1292509	1292922	1752.97	0.320379	0.139703	2.29329	0.0218315	0.061034
tdk	thymidine/deoxyuridine kinase	CDS	1293527	1294144	45.5543	-1.81883	0.249806	-7.28097	3.31438e-13	5.61836e-12
adhE	fused acetaldehyde-CoA dehydrogenase and iron-dependent alcohol dehydrogenasealdehyde/alcohol dehydrogenase AdhE	CDS	1295446	1298121	538.98	-0.642389	0.100858	-6.36927	1.89931e-10	2.56802e-09
ychT	protein YchT	CDS	1298514	1298567	6.58985	-0.672337	0.507311	-1.3253	0.185073	0.328818
ychE	MarC family putative inner membrane protein YchE	CDS	1298598	1299245	36.5506	-0.292553	0.239712	-1.22043	0.2223	0.378811
insH21	IS5 family transposase and trans-activator	CDS	1299567	1300547	504.416	0.901511	0.111896	8.05665	7.84107e-16	1.68028e-14
oppA	oligopeptide ABC transporter periplasmic binding protein	CDS	1301182	1302813	198.886	0.444047	0.178687	2.48505	0.0129534	0.0397886
oppB	murein tripeptide ABC transporter/oligopeptide ABC transporter inner membrane subunit OppB	CDS	1302899	1303819	56.5464	-0.457706	0.219801	-2.08236	0.0373096	0.0929262
oppC	murein tripeptide ABC transporter/oligopeptide ABC transporter inner membrane subunit OppC	CDS	1303834	1304742	77.6128	0.157042	0.227221	0.691144	0.489475	0.647813
oppD	murein tripeptide ABC transporter/oligopeptide ABC transporter ATP binding subunit OppD	CDS	1304754	1305767	58.7748	0.468404	0.251393	1.86324	0.0624291	0.142283
oppF	murein tripeptide ABC transporter/oligopeptide ABC transporter ATP binding subunit OppF	CDS	1305764	1306768	134.813	0.358618	0.153198	2.34088	0.0192382	0.0551763
yciU	DUF440 domain-containing protein YciU	CDS	1306821	1307150	182.101	-0.349335	0.159142	-2.19512	0.0281553	0.0744525
clsA	cardiolipin synthase A	CDS	1307185	1308645	437.343	0.228506	0.0993639	2.29968	0.0214661	0.0601236
yciY	uncharacterized protein YciY	CDS	1308788	1308961	570.476	0.0893908	0.0897506	0.995991	0.319254	0.491652
kch	K(+) channel Kch	CDS	1309016	1310269	42.0779	-1.27178	0.23311	-5.45572	4.87757e-08	4.95723e-07
yciI	protein YciI	CDS	1310569	1310865	68.1263	-0.307239	0.216791	-1.41722	0.15642	0.289609
tonB	Ton complex subunit TonB	CDS	1311089	1311808	721.97	-0.0862747	0.104533	-0.825332	0.409183	0.577484
yciA	acyl-CoA thioesterase YciA	CDS	1311848	1312246	129.907	0.223424	0.169295	1.31973	0.186924	0.331071
yciB	inner membrane protein	CDS	1312351	1312890	170.341	0.185292	0.125392	1.4777	0.139488	0.264701
yciC	putative inner membrane protein	CDS	1312920	1313663	161.215	-0.0875388	0.140927	-0.621162	0.534493	0.68323
ompW	outer membrane protein W	CDS	1314020	1314658	65.2675	-1.02073	0.229947	-4.43899	9.03839e-06	6.47442e-05
yciE	DUF892 domain-containing protein YciE	CDS	1314718	1315224	38.5304	0.176835	0.246325	0.71789	0.472825	0.630294
yciF	DUF892 domain-containing protein YciF	CDS	1315270	1315770	15.9335	-0.0265542	0.340876	-0.0778999	0.937908	0.96839
yciG	stress-induced bacterial acidophilic repeat motifs-containing protein YciG	CDS	1315856	1316035	48.8211	-1.19306	0.268049	-4.45091	8.55078e-06	6.20546e-05
trpA	tryptophan synthase subunit alpha	CDS	1316416	1317222	1049.92	1.18459	0.115135	10.2887	7.9253e-25	3.46198e-23
trpB	tryptophan synthase subunit beta	CDS	1317222	1318415	2500.65	1.27613	0.154148	8.27864	1.24586e-16	2.94789e-15
trpC	fused indole-3-glycerol phosphate synthase/phosphoribosylanthranilate isomerase	CDS	1318427	1319788	3465.96	1.13614	0.161119	7.05155	1.7694e-12	2.8505e-11
trpD	anthranilate synthase subunit TrpD	CDS	1319789	1321384	4288.31	1.08255	0.224291	4.82655	1.3892e-06	1.13103e-05
trpE	anthranilate synthase subunit TrpE	CDS	1321384	1322946	5793.84	0.962776	0.217204	4.43258	9.31102e-06	6.60937e-05
trpL	trp operon leader peptide	CDS	1323038	1323082	2386.7	-1.4955	0.150918	-9.90936	3.79071e-23	1.49749e-21
rnm	RNase AM	CDS	1323220	1324101	137.276	0.164049	0.178175	0.92072	0.357196	0.527893
yciO	putative RNA-binding protein YciO	CDS	1324098	1324718	231.798	-0.148699	0.111684	-1.33143	0.183047	0.326366
yciQ	DUF2207 domain-containing protein YciQ	CDS	1324746	1326641	557.794	-0.645386	0.13095	-4.92847	8.28741e-07	6.97217e-06
rluB	23S rRNA pseudouridine(2605) synthase	CDS	1326852	1327727	159.497	0.00543107	0.127302	0.042663	0.96597	0.980348
btuR	cobinamide/cobalamin adenosyltransferase	CDS	1327767	1328357	102.994	0.00799693	0.164434	0.0486332	0.961212	0.979066
yciK	putative oxidoreductase	CDS	1328354	1329112	162.642	0.50188	0.148057	3.38979	0.000699469	0.00323923
sohB	S49 peptidase family protein	CDS	1329332	1330381	365.738	0.551142	0.108736	5.06864	4.00664e-07	3.55511e-06
yciN	protein YciN	CDS	1330417	1330668	250.005	-0.579883	0.14437	-4.01663	5.90355e-05	0.000357598
topA	DNA topoisomerase 1	CDS	1331048	1333645	605.793	0.419894	0.0839762	5.00015	5.72843e-07	4.94757e-06
cysB	DNA-binding transcriptional dual regulator CysB	CDS	1333855	1334829	218.433	0.343106	0.168048	2.04171	0.0411806	0.101071
ymiA	uncharacterized protein YmiA	CDS	1335148	1335288	52.5478	-0.435548	0.203472	-2.14058	0.0323079	0.0829704
yciX	uncharacterized protein YciX	CDS	1335291	1335458	118.039	-2.40314	0.172357	-13.9428	3.48218e-44	5.45501e-42
ymiC	protein YmiC	CDS	1335572	1335667	69.6863	-3.31098	0.240882	-13.7453	5.43643e-43	7.96701e-41
acnA	aconitate hydratase 1	CDS	1335831	1338506	1081.68	0.024954	0.103171	0.241871	0.80888	0.884415
ribA	GTP cyclohydrolase 2	CDS	1338570	1339160	176.453	0.319498	0.141573	2.25677	0.0240223	0.0657891
pgpB	phosphatidylglycerophosphatase B	CDS	1339330	1340094	279.361	0.00123613	0.111682	0.0110684	0.991169	0.994209
lapA	lipopolysaccharide assembly protein A	CDS	1340243	1340551	361.627	0.763784	0.151496	5.04162	4.61604e-07	4.04059e-06
lapB	lipopolysaccharide assembly protein B	CDS	1340558	1341727	567.573	0.332215	0.129856	2.55834	0.0105173	0.0333661
pyrF	orotidine-5'-phosphate decarboxylase	CDS	1341921	1342658	35.4122	-0.829084	0.278976	-2.97189	0.00295976	0.0113662
yciH	putative translation factor	CDS	1342658	1342984	14.4719	0.0431465	0.36484	0.118261	0.905861	0.945834
osmB	osmotically-inducible lipoprotein OsmB	CDS	1343110	1343328	166.104	-0.492397	0.185351	-2.65657	0.00789409	0.0261201
yciT	DNA-binding transcriptional dual regulator YciT	CDS	1343597	1344346	195.366	0.192915	0.149376	1.29147	0.19654	0.344461
yciZ	UPF0509 family protein YciZ	CDS	1344436	1344609	270.808	-0.0881961	0.131038	-0.673056	0.500912	0.656778
ymiD	protein YmiD	CDS	1344647	1344775	12.5912	-0.232062	0.446329	-0.519934	0.60311	0.736738
pdeR	cyclic di-GMP phosphodiesterase PdeR	CDS	1344757	1346742	127.887	-0.247892	0.181479	-1.36595	0.171954	0.311851
ymiB	putative protein YmiB	CDS	1346796	1346900	4.02942	0.11711	0.543179	0.2156	0.829299	0.897239
rnb	RNase II	CDS	1346978	1348912	453.35	0.577939	0.211233	2.73602	0.00621874	0.0213706
yciW	putative peroxidase YciW	CDS	1348980	1350107	805.577	0.933817	0.247484	3.77325	0.000161136	0.000879858
fabI	enoyl-[acyl-carrier-protein] reductase	CDS	1350251	1351039	446.176	0.056747	0.116968	0.485151	0.62757	0.754046
ycjD	DUF559 domain-containing protein YcjD	CDS	1351407	1351760	28.0424	-0.475332	0.297194	-1.5994	0.109732	0.220529
sapF	putrescine ABC exporter ATP binding protein SapF	CDS	1351828	1352634	44.5287	-0.524599	0.229804	-2.28281	0.0224416	0.0622473
sapD	putrescine ABC exporter ATP binding protein SapD	CDS	1352636	1353628	86.4154	-0.369485	0.193485	-1.90963	0.0561814	0.130766
sapC	putrescine ABC exporter membrane protein SapC	CDS	1353628	1354518	79.1237	0.0370043	0.20256	0.182684	0.855046	0.91292
sapB	putrescine ABC exporter membrane subunit SapB	CDS	1354505	1355470	69.2251	0.0572069	0.187668	0.304831	0.760495	0.852227
sapA	putative periplasmic binding protein SapA	CDS	1355467	1357110	169.769	-0.105906	0.135486	-0.781673	0.434407	0.596767
ymjA	DUF2543 domain-containing protein YmjA	CDS	1357423	1357668	78.906	0.589546	0.194325	3.0338	0.00241491	0.00953164
puuP	putrescine:H(+) symporter PuuP	CDS	1357802	1359187	105.918	0.326162	0.160468	2.03257	0.0420961	0.102985
ymjE	protein YmjE	CDS	1359177	1359341	25.0512	0.614217	0.336815	1.8236	0.068212	0.152111
puuA	glutamate-putrescine ligase	CDS	1359490	1360908	342.651	0.854431	0.125019	6.8344	8.23492e-12	1.25541e-10
puuD	gamma-glutamyl-gamma-aminobutyrate hydrolase	CDS	1361120	1361884	359.152	1.08133	0.116342	9.29439	1.48047e-20	5.01923e-19
puuR	DNA-binding transcriptional repressor PuuR	CDS	1361911	1362468	208.855	0.409286	0.140873	2.90536	0.00366834	0.0136825
puuC	gamma-glutamyl-gamma-aminobutyraldehyde dehydrogenase	CDS	1362743	1364230	27.4	0.471407	0.298304	1.58029	0.11404	0.22713
puuB	gamma-glutamylputrescine oxidase	CDS	1364232	1365512	15.3103	-0.143772	0.387984	-0.370562	0.710964	0.816665
puuE	4-aminobutyrate aminotransferase PuuE	CDS	1365550	1366815	17.3534	0.0226384	0.365157	0.0619963	0.950566	0.973055
pspF	DNA-binding transcriptional dual regulator PspF	CDS	1366935	1367912	45.3769	0.164016	0.212382	0.77227	0.439954	0.601194
pspA	phage shock protein A	CDS	1368079	1368747	36502.5	2.23682	0.160389	13.9462	3.32003e-44	5.38675e-42
pspB	phage shock protein B	CDS	1368801	1369025	2869.37	1.77505	0.15542	11.421	3.283e-30	2.16155e-28
pspC	phage shock protein C	CDS	1369025	1369384	3263.16	1.56257	0.162178	9.63492	5.6938e-22	2.08604e-20
pspD	phage shock protein D	CDS	1369393	1369614	3313.99	1.24905	0.149128	8.37572	5.4887e-17	1.32634e-15
pspE	thiosulfate sulfurtransferase PspE	CDS	1369689	1370003	2060.16	1.24802	0.155006	8.05139	8.18586e-16	1.74593e-14
ycjM	glucosylglycerate phosphorylase	CDS	1370216	1371895	39.4229	1.8164	0.319354	5.68772	1.28745e-08	1.41963e-07
ycjN	putative ABC transporter periplasmic binding protein YcjN	CDS	1371909	1373201	7.11626	0.594894	0.45932	1.29516	0.195264	0.342635
ycjO	putative ABC transporter membrane subunit YcjO	CDS	1373222	1374103	6.07987	0.0910827	0.504838	0.18042	0.856823	0.913713
ycjP	putative ABC transporter membrane subunit YcjP	CDS	1374090	1374932	3.68781	1.09869	0.55698	1.97258	0.0485438	0.116316
ycjQ	D-guloside 3-dehydrogenase	CDS	1374963	1376015	8.99362	0.317716	0.399829	0.794631	0.426828	0.590823
ycjR	3-dehydro-D-guloside 4-epimerase	CDS	1376034	1376822	10.3424	0.34669	0.406285	0.853316	0.393484	0.563201
ycjS	D-glucoside 3-dehydrogenase	CDS	1376832	1377887	17.1418	-0.610711	0.356352	-1.71379	0.086568	0.18275
ycjT	kojibiose phosphorylase	CDS	1377884	1380151	36.0936	-0.0268933	0.254226	-0.105785	0.915753	0.952878
ycjU	beta-phosphoglucomutase	CDS	1380148	1380807	3.86817	0.33382	0.587573	0.568133	0.569945	0.709989
ompG	outer membrane porin G	CDS	1381947	1382852	11.0174	-0.752355	0.426919	-1.76229	0.0780202	0.168436
ycjW	DNA-binding transcriptional repressor YcjW	CDS	1382963	1383961	21.4016	-0.142292	0.350028	-0.406515	0.684364	0.795597
ycjX	DUF463 domain-containing protein YcjX	CDS	1384117	1385514	355.606	1.30109	0.185009	7.03256	2.02782e-12	3.24379e-11
ycjF	DUF697 domain-containing inner membrane protein YcjF	CDS	1385511	1386572	284.74	0.916306	0.1647	5.56348	2.64446e-08	2.86042e-07
tyrR	DNA-binding transcriptional dual regulator TyrR	CDS	1386720	1388261	397.789	0.337897	0.102786	3.28739	0.00101121	0.00450827
tpx	lipid hydroperoxide peroxidase	CDS	1388305	1388811	1114.35	1.08238	0.112684	9.60546	7.58161e-22	2.73359e-20
ycjG	L-Ala-D/L-Glu epimerase	CDS	1388930	1389895	330.168	0.00963604	0.100672	0.0957174	0.923745	0.958122
mpaA	murein tripeptide amidase A	CDS	1389870	1390598	238.289	-0.117758	0.159747	-0.737155	0.461028	0.619111
ymjC	putative uncharacterized protein YmjC	CDS	1390680	1390862	4.8363	0.288753	0.54843	0.526508	0.598535	0.733319
ymjD	uncharacterized protein YmjD	CDS	1390868	1390933	0.453115	-0.317293	0.516894	-0.613845	0.539318	0.687004
ycjY	putative hydrolase YcjY	CDS	1390933	1391853	14.244	0.103113	0.398242	0.25892	0.795697	0.875903
pgrR	DNA-binding transcriptional repressor PgrR	CDS	1391991	1392890	69.8967	-0.0795089	0.218249	-0.364304	0.715631	0.819746
mppA	murein tripeptide ABC transporter periplasmic binding protein	CDS	1393227	1394840	146.96	-0.77914	0.154047	-5.05782	4.24083e-07	3.73374e-06
ynaI	small conductance mechanosensitive channel YnaI	CDS	1394891	1395922	43.6708	-0.428223	0.210507	-2.03425	0.0419269	0.102681
insH4	IS5 family transposase and trans-activator	CDS	1396112	1397092	504.926	0.897944	0.111629	8.04402	8.69413e-16	1.84567e-14
ynaJ	DUF2534 domain-containing protein YnaJ	CDS	1397365	1397622	1519.4	0.598806	0.0968178	6.18487	6.21518e-10	7.77839e-09
uspE	universal stress protein E	CDS	1397672	1398622	726.096	-0.354367	0.106426	-3.3297	0.000869386	0.00394419
fnr	DNA-binding transcriptional dual regulator FNR	CDS	1398774	1399526	1974.88	0.894266	0.0829833	10.7765	4.44715e-27	2.27005e-25
ogt	methylated-DNA--[protein]-cysteine S-methyltransferase	CDS	1399721	1400236	73.285	0.114231	0.169786	0.672796	0.501077	0.656778
abgT	p-aminobenzoyl glutamate:H(+) symporter	CDS	1400247	1401773	55.219	0.121073	0.194118	0.62371	0.532818	0.681857
abgB	p-aminobenzoyl-glutamate hydrolase subunit B	CDS	1401810	1403255	24.9916	-0.0603235	0.305739	-0.197304	0.84359	0.906606
abgA	p-aminobenzoyl-glutamate hydrolase subunit A	CDS	1403255	1404565	23.1956	0.261389	0.294695	0.886982	0.375088	0.545114
abgR	putative LysR-type DNA-binding transcriptional regulator AbgR	CDS	1404741	1405649	230.877	0.0367137	0.150149	0.244515	0.806832	0.883936
mcaS	small regulatory RNA McaS	ncRNA	1405658	1405751	579.795	-4.97527	0.227318	-21.8868	3.47234e-106	5.25829e-103
smrA	DNA endonuclease SmrA	CDS	1405979	1406542	159.941	-0.11578	0.152281	-0.760305	0.447072	0.607553
dgcM	diguanylate cyclase DgcM	CDS	1406563	1407795	99.9015	0.367214	0.193872	1.89411	0.0582102	0.134306
ynaN	protein YnaN	CDS	1407989	1408036	51.7262	-0.155936	0.210605	-0.740423	0.459044	0.61809
zntB	Zn(2(+)):H(+) symporter	CDS	1408050	1409033	249.464	-0.0811944	0.109576	-0.740984	0.458703	0.617998
fnrS	small regulatory RNA FnrS	ncRNA	1409129	1409250	32.5138	-1.41054	0.349965	-4.03051	5.5656e-05	0.00033939
ynaL	protein YnaL	CDS	1409308	1409481	9.81731	-0.71617	0.436273	-1.64156	0.100681	0.205662
dbpA	ATP-dependent RNA helicase DbpA	CDS	1409511	1410884	80.9842	-1.03154	0.180287	-5.72168	1.05475e-08	1.18607e-07
ttcA	tRNA cytosine(32) 2-sulfurtransferase TtcA	CDS	1411013	1411948	236.52	0.210922	0.124192	1.69835	0.0894422	0.187254
intR	putative integrase	CDS	1412000	1413235	46.4362	-0.114224	0.220586	-0.51782	0.604584	0.736804
xisR	excisionase	CDS	1413237	1413452	1.24337	0.753044	0.649688	1.15909	0.246421	0.41022
rcbA	double-strand break reduction protein	CDS	1413531	1413740	3.29541	-0.416418	0.572957	-0.726788	0.467356	0.625574
ralA	small regulatory RNA antitoxin RalA	ncRNA	1413556	1413734	2.2086	-1.72577	0.639392	-2.69909	0.006953	0.0233635
ralR	endodeoxyribonuclease toxin RalR	CDS	1413733	1413927	2.25852	0.0405064	0.637344	0.063555	0.949325	0.972223
recT	recombinase RecT	CDS	1413984	1414793	23.1739	0.299816	0.293796	1.02049	0.307497	0.477756
recE	exonuclease VIII%2C ds DNA exonuclease%2C 5' --> 3' specific	CDS	1414786	1417386	18.1195	0.333456	0.338255	0.985812	0.324225	0.496745
racC	protein RacC	CDS	1417488	1417763	1.19205	1.31325	0.642903	2.04268	0.0410841	0.100998
ydaE	zinc-binding protein	CDS	1417838	1418008	1.31385	1.74626	0.644584	2.70913	0.00674593	0.0227262
kilR	inhibitor of FtsZ	CDS	1418008	1418229	2.67024	1.16194	0.588902	1.97306	0.0484892	0.116308
kilS	small RNA KilS	ncRNA	1418405	1418502	8.18822	-1.41199	0.477476	-2.9572	0.00310449	0.0118022
sieB	phage superinfection exclusion protein	CDS	1418671	1419159	6.33413	-1.16438	0.54504	-2.13632	0.0326531	0.0835735
ydaF	DUF1391 domain-containing protein YdaF	CDS	1419156	1419311	7.13066	-0.409442	0.441682	-0.927005	0.353924	0.524746
ydaG	uncharacterized protein YdaG	CDS	1419322	1419456	12.9922	-0.284239	0.372456	-0.763149	0.445374	0.605608
racR	DNA-binding transcriptional repressor RacR	CDS	1419765	1420241	377.047	0.165844	0.132352	1.25306	0.210185	0.362654
ydaS	toxin YdaS	CDS	1420365	1420661	14.3196	-1.28547	0.416575	-3.08582	0.00202995	0.00827833
ydaT	protein YdaT	CDS	1420684	1421106	7.82275	-0.627475	0.476457	-1.31696	0.187852	0.332066
ydaU	DUF1376 domain-containing protein YdaU	CDS	1421119	1421976	12.5443	0.617256	0.384872	1.6038	0.108759	0.218916
ydaV	putative ATP-binding protein YdaV	CDS	1421983	1422729	9.27471	0.747868	0.421484	1.77437	0.0760023	0.165363
ydaW	putative uncharacterized protein YdaW	CDS	1422752	1423312	29.4133	-0.142302	0.287119	-0.495619	0.620163	0.747718
rzoR	putative prophage outer membrane lipoprotein RzoR	CDS	1423400	1423585	8.38246	-0.270157	0.409501	-0.659721	0.509433	0.663722
trkG	K(+) transporter TrkG	CDS	1423782	1425239	117.067	-0.709517	0.202296	-3.50733	0.000452628	0.00223025
ynaK	ParB-like nuclease domain-containing protein YnaK	CDS	1425377	1425640	8.54063	-0.319843	0.432639	-0.739285	0.459734	0.618556
ydaY	putative uncharacterized protein YdaY	CDS	1425621	1425980	18.1843	-0.361085	0.32886	-1.09799	0.27221	0.440291
ynaA	putative prophage tail length tape measure domain-containing protein YnaA	CDS	1426454	1427482	32.5196	-0.623271	0.260804	-2.38981	0.0168573	0.0495361
lomR	Rac prophage%3B protein LomR_1	pseudogene	1427389	1427598	6.38144	-0.641568	0.483676	-1.32644	0.184694	0.328273
lomR	Rac prophage%3B protein LomR_1	pseudogene	1428796	1428984	12.4634	-0.320349	0.414449	-0.77295	0.439552	0.601194
insH5	IS5 family transposase and trans-activator	CDS	1427746	1428726	96.8661	0.490592	0.181551	2.70223	0.00688762	0.023161
stfR	putative prophage side tail fiber protein StfR	CDS	1429049	1432411	76.533	-0.329503	0.213344	-1.54446	0.122476	0.239521
tfaR	putative tail fiber assembly protein TfaR	CDS	1432411	1432986	19.8597	-0.408101	0.292411	-1.39564	0.162822	0.297667
pinR	putative site-specific recombinase	CDS	1433084	1433674	25.5826	-0.655247	0.306229	-2.13973	0.0323764	0.0830995
ynaE	uncharacterized protein YnaE	CDS	1433991	1434224	53.165	-1.13199	0.293564	-3.85603	0.000115244	0.000656085
ynaM	protein YnaM	CDS	1434293	1434406	73.1649	0.233615	0.263513	0.886539	0.375327	0.545287
uspF	universal stress protein F	CDS	1435185	1435619	67.4995	-0.434033	0.216315	-2.00649	0.0448045	0.108849
ompN	outer membrane porin N	CDS	1435760	1436893	23.1663	-0.340382	0.29897	-1.13851	0.254906	0.421104
micC	small regulatory RNA MicC	ncRNA	1437121	1437231	6.2969	-1.48397	0.503009	-2.95019	0.00317582	0.0120332
ydbK	putative pyruvate-flavodoxin oxidoreductase	CDS	1437260	1440784	722.069	-0.328964	0.139735	-2.3542	0.0185626	0.0536791
ydbJ	DUF333 domain-containing protein YdbJ	CDS	1441058	1441324	766.389	0.125944	0.127165	0.990399	0.321979	0.494842
hslJ	lipoprotein implicated in Novobiocin resistance	CDS	1441321	1441743	111.658	0.567997	0.171216	3.31743	0.000908507	0.00410681
ldhA	D-lactate dehydrogenase	CDS	1441854	1442843	939.691	0.49535	0.123259	4.01879	5.84984e-05	0.000354904
ydbH	putative phospholipid transport factor YdbH	CDS	1443051	1445690	118.972	-0.0594297	0.172328	-0.344864	0.730197	0.831681
ynbE	lipoprotein YnbE	CDS	1445687	1445872	12.8197	0.543826	0.350827	1.55013	0.121111	0.237773
ydbL	DUF1318 domain-containing protein YdbL	CDS	1445880	1446206	34.741	-0.0659055	0.286082	-0.230373	0.817802	0.889247
feaR	DNA-binding transcriptional activator FeaR	CDS	1446378	1447283	155.191	0.141831	0.173754	0.816273	0.414344	0.581695
feaB	phenylacetaldehyde dehydrogenase	CDS	1447519	1449018	183.819	0.156411	0.142127	1.1005	0.271113	0.43941
tynA	copper-containing amine oxidase	CDS	1449076	1451349	34.604	0.186928	0.269737	0.692999	0.48831	0.646988
paaZ	fused 3-oxo-5%2C6-dehydrosuberyl-CoA semialdehyde dehydrogenase and oxepin-CoA hydrolase	CDS	1451597	1453642	17.2371	-0.0454681	0.357831	-0.127066	0.898888	0.94115
paaA	phenylacetyl-CoA 1%2C2-epoxidase%2C monooxygenase subunit	CDS	1453927	1454856	2.09845	0.907088	0.624553	1.45238	0.146396	0.275053
paaB	phenylacetyl-CoA 1%2C2-epoxidase subunit B	CDS	1454868	1455155	2.04101	-0.038124	0.630937	-0.0604245	0.951818	0.973741
paaC	phenylacetyl-CoA 1%2C2-epoxidase%2C structural subunit	CDS	1455164	1455910	3.26746	0.693624	0.584759	1.18617	0.235555	0.396343
paaD	phenylacetate degradation protein	CDS	1455925	1456422	4.16932	0.163355	0.570437	0.286368	0.774596	0.86128
paaE	phenylacetyl-CoA 1%2C2-epoxidase%2C reductase subunit	CDS	1456430	1457500	12.1854	0.0044578	0.390183	0.0114249	0.990884	0.994209
paaF	putative 2%2C3-dehydroadipyl-CoA hydratase	CDS	1457497	1458264	2.90153	-0.581905	0.612099	-0.950671	0.341771	0.514469
paaG	putative ring 1%2C2-epoxyphenylacetyl-CoA isomerase (oxepin-CoA forming)	CDS	1458264	1459052	5.24103	-0.0767879	0.521067	-0.147367	0.882843	0.93165
paaH	3-hydroxyadipyl-CoA dehydrogenase	CDS	1459054	1460481	19.4602	-0.35096	0.319995	-1.09677	0.272743	0.440325
paaI	phenylacetyl-CoA thioesterase	CDS	1460471	1460893	2.43819	0.347693	0.64088	0.542523	0.587458	0.724764
paaJ	beta-ketoadipyl-CoA thiolase	CDS	1460893	1462098	71.3674	-0.17155	0.19314	-0.888218	0.374424	0.544628
paaK	phenylacetate-CoA ligase	CDS	1462125	1463438	58.8396	-0.252486	0.232445	-1.08622	0.277383	0.445283
paaX	DNA-binding transcriptional repressor PaaX	CDS	1463539	1464489	129.02	0.0134911	0.139662	0.096598	0.923046	0.957795
paaY	2-hydroxycyclohepta-1%2C4%2C6-triene-1-carboxyl-CoA thioesterase	CDS	1464471	1465061	85.2981	0.179599	0.204487	0.878288	0.379788	0.549016
ynbG	uncharacterized protein YnbG	CDS	1465165	1465230	0.0306492	-0.0302101	0.284977	-0.106009	0.915575	0.952878
ydbA	putative outer membrane protein%2C N-terminal fragment	pseudogene	1465392	1467909	121.856	0.255686	0.134274	1.90421	0.0568825	0.131847
ydbA	putative outer membrane protein%2C N-terminal fragment	pseudogene	1469246	1469295	4.64492	-0.0661705	0.527192	-0.125515	0.900116	0.941784
ydbA	putative outer membrane protein%2C N-terminal fragment	pseudogene	1470519	1474013	644.173	-0.376604	0.102254	-3.68302	0.000230488	0.0012204
insD2	IS2 insertion element protein InsB	CDS	1467921	1468826	78.3017	-0.244176	0.156139	-1.56384	0.117856	0.233197
insC2	IS2 insertion element repressor InsA	CDS	1468784	1469149	30.6318	-0.100127	0.235402	-0.425345	0.670585	0.785375
insI2	IS30 family transposase	CDS	1469358	1470509	129.383	0.391733	0.137104	2.85719	0.00427412	0.0156465
pdxI	pyridoxal reductase	CDS	1474221	1475081	67.5616	-0.530972	0.215522	-2.46366	0.0137527	0.0418475
[truncated: 3,080 more rows]

## Sheet: hfq(V22A)
Name	Product	Type	Start	End	baseMean	log2FoldChange	lfcSE	stat	pvalue	padj
[truncated: 4,544 more rows]

[truncated: 1 more sheets: hfq(G34A)]
